# Supplementary material for: catena-Poly[lead(II)-[μ-2,4-diamino-6-(piperidin-1-yl)pyrimidine N-oxide-κ2 O:O]di-μ-iodido]
Source: Acta Crystallogr Sect E Struct Rep Online. 2009 Jun 6;65(Pt 7):m749. doi: 10.1107/S1600536809020972 (PMC2969437; doi:10.1107/S1600536809020972)
Supplement: Supplementary file 1 [file e-65-0m749-sup1.cif]

##############################################################################
###                                                                        ###
###        Electronic paper (Acta Crystallographica Section E)             ###
###                                                                        ###
##############################################################################
#                                                                            #
# This CIF contains the data in a paper accepted for publication in Acta     #
# Crystallographica Section E. It conforms to the requirements of Notes      #
# for Authors for Section E, and has been peer reviewed under the auspices   #
# of the IUCr Commission on Journals.                                        #
#                                                                            #
# Full details of the Crystallographic Information File format               #
# are given in the paper "The Crystallographic Information File (CIF):       #
# a New Standard Archive File for Crystallography" by S. R. Hall, F. H.      #
# Allen and I. D. Brown [Acta Cryst. (1991), A47, 655-685].                  #
#                                                                            #
# The current version of the core CIF dictionary is obtainable from          #
# ftp://ftp.iucr.org/pub/cif_core.dic. The current version number is 2.4.    #
#                                                                            #
# Software is freely available for graphical display of the structure(s) in  #
# this CIF.  For information consult the CIF home page http://www.iucr.org/  #
# cif/home.html                                                              #
#                                                                            #
# This file may be used for bona fide research purposes within the           #
# scientific community so long as proper attribution is given to the journal # 
# article from which it was obtained.                                        #
#                                                                            #
##############################################################################
                                             
data_global
_audit_creation_method     SHELXL-97
_journal_date_recd_electronic     2009-06-01
_journal_date_accepted     2009-06-03
_journal_name_full     'Acta Crystallographica, Section E'
_journal_year     2009
_journal_volume     65
_journal_issue      7
_journal_page_first     m749
_journal_page_last     m749
_journal_paper_category     QM
_journal_coeditor_code     TK2471
_publ_contact_author
;
     Dr. Seik Weng Ng
     Department of Chemistry
     University of Malaya
     50603 Kuala Lumpur
     Malaysia
;
_publ_contact_author_email     seikweng@um.edu.my
_publ_contact_author_fax     '03 7967 4193'
_publ_contact_author_phone     '03 7967 6778'
_publ_section_title
;
<i>catena</i>-Poly[lead(II)-[\m-2,4-diamino-6-(piperidin-1-yl)pyrimidine
<i>N</i>-oxide-\k^2^<i>O</i>:<i>O</i>]di-\m-iodido]
;
loop_
    _publ_author_name
    _publ_author_address
    'Ranjbar, Maryam'
;
Institute of Chemical Industries
Iranian Research Organization for Science and Technology
PO Box 15815-358
Tehran
Iran
;
    'Najafi, S. Heidar Mahmoudi'
;
Institute of Chemical Industries
Iranian Research Organization for Science and Technology
PO Box 15815-358
Tehran
Iran
;
    'Ng, Seik Weng'
;
Department of Chemistry
University of Malaya
50603 Kuala Lumpur
Malaysia
;
data_I
_audit_creation_method     SHELXL-97
_chemical_name_systematic
;
<i>catena</i>-Poly[lead(II)-[\m-2,4-diamino-6-(piperidin-1-yl)pyrimidine
<i>N</i>-oxide-\k^2^<i>O</i>:<i>O</i>]di-\m-iodido]
;
_chemical_name_common     ?
_chemical_formula_moiety     'C9 H15 I2 N5 O Pb'
_chemical_formula_sum     'C9 H15 I2 N5 O Pb'
_chemical_formula_iupac     '[Pb I2 (C9 H15 N5 O)]'
_chemical_formula_weight     670.25
_chemical_melting_point     ?
_symmetry_cell_setting     Orthorhombic
_symmetry_space_group_name_H-M     'P n m a'
_symmetry_space_group_name_Hall     '-P 2ac 2n'
loop_
    _symmetry_equiv_pos_as_xyz
    'x, y, z'
    '-x+1/2, -y, z+1/2'
    '-x, y+1/2, -z'
    'x+1/2, -y+1/2, -z+1/2'
    '-x, -y, -z'
    'x-1/2, y, -z-1/2'
    'x, -y-1/2, z'
    '-x-1/2, y-1/2, z-1/2'
_cell_length_a     8.10100(10)
_cell_length_b     13.5126(2)
_cell_length_c     14.0140(2)
_cell_angle_alpha     90
_cell_angle_beta     90
_cell_angle_gamma     90
_cell_volume     1534.05(4)
_cell_formula_units_Z     4
_cell_measurement_reflns_used     5726
_cell_measurement_theta_min     2.9
_cell_measurement_theta_max     28.3
_cell_measurement_temperature     140(2)
_exptl_crystal_description     Prism
_exptl_crystal_colour     Yellow
_exptl_crystal_size_max     0.20
_exptl_crystal_size_mid     0.10
_exptl_crystal_size_min     0.05
_exptl_crystal_density_diffrn     2.902
_exptl_crystal_density_meas     ?
_exptl_crystal_density_method     'not measured'
_exptl_crystal_F_000     1200
_exptl_absorpt_coefficient_mu     15.020
_exptl_absorpt_correction_type     Multi-scan
_exptl_absorpt_process_details     '(SADABS; Sheldrick, 1996)'
_exptl_absorpt_correction_T_min     0.153
_exptl_absorpt_correction_T_max     0.521
_diffrn_ambient_temperature     140(2)
_diffrn_radiation_type     MoK\a
_diffrn_radiation_wavelength     0.71073
_diffrn_radiation_source     'fine-focus sealed tube'
_diffrn_radiation_monochromator     graphite
_diffrn_measurement_device_type     'Bruker SMART APEX'
_diffrn_measurement_method     \w
_diffrn_detector_area_resol_mean     ?
_diffrn_reflns_number     10101
_diffrn_reflns_av_R_equivalents     0.028
_diffrn_reflns_av_sigmaI/netI     0.021
_diffrn_reflns_theta_min     2.1
_diffrn_reflns_theta_max     27.5
_diffrn_reflns_theta_full     27.5
_diffrn_measured_fraction_theta_max     0.997
_diffrn_measured_fraction_theta_full     0.997
_diffrn_reflns_limit_h_min     -10
_diffrn_reflns_limit_h_max     10
_diffrn_reflns_limit_k_min     -17
_diffrn_reflns_limit_k_max     17
_diffrn_reflns_limit_l_min     -18
_diffrn_reflns_limit_l_max     18
_diffrn_standards_number     0
_diffrn_standards_interval_count     0
_diffrn_standards_interval_time     0
_diffrn_standards_decay_%     0
_reflns_number_total     1837
_reflns_number_gt     1752
_reflns_threshold_expression     I>2\s(I)
_refine_ls_structure_factor_coef     Fsqd
_refine_ls_matrix_type     full
_refine_ls_R_factor_all     0.019
_refine_ls_R_factor_gt     0.018
_refine_ls_wR_factor_gt     0.043
_refine_ls_wR_factor_ref     0.043
_refine_ls_goodness_of_fit_ref     1.05
_refine_ls_restrained_S_all     1.05
_refine_ls_number_reflns     1837
_refine_ls_number_parameters     91
_refine_ls_number_restraints     0
_refine_ls_hydrogen_treatment     constr
_refine_ls_weighting_scheme     calc
_refine_ls_weighting_details
         'calc w=1/[\s^2^(Fo^2^)+(0.0233P)^2^+1.8105P] where P=(Fo^2^+2Fc^2^)/3'
_atom_sites_solution_hydrogens     geom
_atom_sites_solution_primary     direct
_atom_sites_solution_secondary     difmap
_refine_ls_shift/su_max     0.001
_refine_ls_shift/su_mean     0.001
_refine_diff_density_max     0.72
_refine_diff_density_min     -0.90
_refine_ls_extinction_method     none
_refine_ls_extinction_coef     ?
loop_
    _atom_type_symbol
    _atom_type_description
    _atom_type_scat_dispersion_real
    _atom_type_scat_dispersion_imag
    _atom_type_scat_source
    'C' 'C' 0.0033 0.0016
                         'International Tables Vol C Tables 4.2.6.8 and 6.1.1.4'
    'H' 'H' 0.0000 0.0000
                         'International Tables Vol C Tables 4.2.6.8 and 6.1.1.4'
    'N' 'N' 0.0061 0.0033
                         'International Tables Vol C Tables 4.2.6.8 and 6.1.1.4'
    'O' 'O' 0.0106 0.0060
                         'International Tables Vol C Tables 4.2.6.8 and 6.1.1.4'
    'I' 'I' -0.4742 1.8119
                         'International Tables Vol C Tables 4.2.6.8 and 6.1.1.4'
    'Pb' 'Pb' -3.3944 10.1111
                         'International Tables Vol C Tables 4.2.6.8 and 6.1.1.4'
_computing_data_collection     'APEX2 (Bruker, 2008)'
_computing_cell_refinement     'SAINT (Bruker, 2008)'
_computing_data_reduction     'SAINT (Bruker, 2008)'
_computing_structure_solution     'SHELXS97 (Sheldrick, 2008)'
_computing_structure_refinement     'SHELXL97 (Sheldrick, 2008)'
_computing_molecular_graphics     'X-SEED (Barbour, 2001)'
_computing_publication_material     'publCIF (Westrip, 2009)'
loop_
    _atom_site_type_symbol
    _atom_site_label
    _atom_site_fract_x
    _atom_site_fract_y
    _atom_site_fract_z
    _atom_site_U_iso_or_equiv
    _atom_site_adp_type
    _atom_site_calc_flag
    _atom_site_refinement_flags
    _atom_site_occupancy
    _atom_site_disorder_assembly
    _atom_site_disorder_group
    Pb Pb1 0.55277(2) 0.7500 0.769395(12) 0.01565(6) Uani d S 1 . .
    I I1 0.26714(3) 0.588041(17) 0.831700(16) 0.02101(7) Uani d . 1 . .
    O O1 0.3482(4) 0.7500 0.6436(2) 0.0171(7) Uani d S 1 . .
    N N1 0.3822(5) 0.7500 0.5481(3) 0.0137(8) Uani d S 1 . .
    N N2 0.4236(4) 0.6615(2) 0.4053(2) 0.0184(6) Uani d P 0.50 A 1
    N N3 0.3560(4) 0.5806(2) 0.5498(2) 0.0237(7) Uani d . 1 A .
    H H31 0.3565 0.5226 0.5213 0.028 Uiso calc R 1 . .
    H H32 0.3340 0.5847 0.6112 0.028 Uiso calc R 1 . .
    N N4 0.4716(6) 0.7500 0.2638(3) 0.0187(9) Uani d S 1 . .
    C C1 0.3887(4) 0.6625(3) 0.5000(2) 0.0183(7) Uani d . 1 . .
    C C2 0.4236(4) 0.6615(2) 0.4053(2) 0.0184(6) Uani d P 0.50 A 2
    H H2 0.4352 0.6007 0.3718 0.022 Uiso calc PR 0.50 A 2
    C C3 0.4417(6) 0.7500 0.3590(3) 0.0173(9) Uani d S 1 . .
    C C4 0.5041(5) 0.6591(3) 0.2101(3) 0.0224(7) Uani d . 1 . .
    H H4A 0.4732 0.6010 0.2493 0.027 Uiso calc R 1 A .
    H H4B 0.6234 0.6544 0.1956 0.027 Uiso calc R 1 . .
    C C5 0.4058(5) 0.6583(3) 0.1176(3) 0.0280(9) Uani d . 1 A .
    H H5A 0.4367 0.5992 0.0798 0.034 Uiso calc R 1 . .
    H H5B 0.2867 0.6535 0.1326 0.034 Uiso calc R 1 . .
    C C6 0.4363(8) 0.7500 0.0587(4) 0.0350(14) Uani d S 1 . .
    H H6A 0.5517 0.7500 0.0354 0.042 Uiso calc SR 1 A .
    H H6B 0.3621 0.7500 0.0026 0.042 Uiso calc SR 1 . .
loop_
    _atom_site_aniso_label
    _atom_site_aniso_U_11
    _atom_site_aniso_U_22
    _atom_site_aniso_U_33
    _atom_site_aniso_U_12
    _atom_site_aniso_U_13
    _atom_site_aniso_U_23
    Pb1 0.01521(10) 0.01598(10) 0.01577(10) 0.000 -0.00072(6) 0.000
    I1 0.02066(14) 0.01606(12) 0.02631(12) -0.00058(9) 0.00187(9) 0.00768(8)
    O1 0.0150(17) 0.0263(18) 0.0099(13) 0.000 0.0015(12) 0.000
    N1 0.0143(19) 0.0163(19) 0.0105(16) 0.000 -0.0019(14) 0.000
    N2 0.0168(16) 0.0230(17) 0.0155(14) -0.0007(13) 0.0001(12) -0.0035(12)
    N3 0.0270(17) 0.0148(15) 0.0294(15) -0.0038(13) -0.0040(13) -0.0053(12)
    N4 0.026(2) 0.018(2) 0.0118(18) 0.000 0.0012(16) 0.000
    C1 0.0145(16) 0.0208(18) 0.0197(16) -0.0011(14) -0.0007(13) -0.0043(13)
    C2 0.0168(16) 0.0230(17) 0.0155(14) -0.0007(13) 0.0001(12) -0.0035(12)
    C3 0.014(2) 0.022(2) 0.016(2) 0.000 -0.0009(18) 0.000
    C4 0.0249(19) 0.0211(18) 0.0211(16) 0.0032(16) 0.0036(15) -0.0038(14)
    C5 0.025(2) 0.036(2) 0.0226(18) -0.0012(17) -0.0035(15) -0.0130(16)
    C6 0.039(4) 0.051(4) 0.014(2) 0.000 -0.006(2) 0.000
loop_
    _geom_bond_atom_site_label_1
    _geom_bond_atom_site_label_2
    _geom_bond_site_symmetry_2
    _geom_bond_distance
    _geom_bond_publ_flag
    Pb1 O1 . 2.419(3) ?
    Pb1 O1 6_657 2.686(3) ?
    Pb1 I1 . 3.3024(3) ?
    Pb1 I1 4_566 3.1325(3) ?
    Pb1 I1 6_657 3.1325(3) ?
    Pb1 I1 7_575 3.3024(3) ?
    O1 N1 . 1.366(5) ?
    N1 C1 . 1.363(4) ?
    N1 C1 7_575 1.363(4) ?
    N2 C1 . 1.358(4) ?
    N2 C3 . 1.368(4) ?
    N3 C1 . 1.335(4) ?
    N3 H31 . 0.8800 ?
    N3 H32 . 0.8800 ?
    N4 C3 . 1.356(6) ?
    N4 C4 . 1.464(4) ?
    N4 C4 7_575 1.464(4) ?
    C3 C2 7_575 1.368(4) ?
    C3 N2 7_575 1.368(4) ?
    C4 C5 . 1.522(5) ?
    C4 H4A . 0.9900 ?
    C4 H4B . 0.9900 ?
    C5 C6 . 1.509(5) ?
    C5 H5A . 0.9900 ?
    C5 H5B . 0.9900 ?
    C6 C5 7_575 1.509(5) ?
    C6 H6A . 0.9900 ?
    C6 H6B . 0.9900 ?
loop_
    _geom_angle_atom_site_label_1
    _geom_angle_atom_site_label_2
    _geom_angle_atom_site_label_3
    _geom_angle_site_symmetry_1
    _geom_angle_site_symmetry_3
    _geom_angle
    _geom_angle_publ_flag
    O1 Pb1 O1 . 6_657 160.22(9) ?
    O1 Pb1 I1 . 6_657 92.88(5) ?
    O1 Pb1 I1 6_657 6_657 73.21(5) ?
    O1 Pb1 I1 . 4_566 92.88(5) ?
    O1 Pb1 I1 6_657 4_566 73.21(5) ?
    I1 Pb1 I1 6_657 4_566 88.636(10) ?
    O1 Pb1 I1 . . 73.30(5) ?
    O1 Pb1 I1 6_657 . 120.29(4) ?
    I1 Pb1 I1 6_657 . 92.581(7) ?
    I1 Pb1 I1 4_566 . 166.169(8) ?
    O1 Pb1 I1 . 7_575 73.30(5) ?
    O1 Pb1 I1 6_657 7_575 120.29(4) ?
    I1 Pb1 I1 6_657 7_575 166.169(8) ?
    I1 Pb1 I1 4_566 7_575 92.581(7) ?
    I1 Pb1 I1 . 7_575 83.011(9) ?
    Pb1 I1 Pb1 6_557 . 78.806(5) ?
    N1 O1 Pb1 . . 125.2(3) ?
    N1 O1 Pb1 . 6_557 128.6(3) ?
    Pb1 O1 Pb1 . 6_557 106.25(11) ?
    O1 N1 C1 . . 119.5(2) ?
    O1 N1 C1 . 7_575 119.5(2) ?
    C1 N1 C1 . 7_575 120.5(4) ?
    C1 N2 C3 . . 118.5(3) ?
    C1 N3 H31 . . 120.0 ?
    C1 N3 H32 . . 120.0 ?
    H31 N3 H32 . . 120.0 ?
    C3 N4 C4 . . 122.51(19) ?
    C3 N4 C4 . 7_575 122.51(19) ?
    C4 N4 C4 . 7_575 114.1(4) ?
    N3 C1 N2 . . 123.0(3) ?
    N3 C1 N1 . . 116.9(3) ?
    N2 C1 N1 . . 120.1(3) ?
    N4 C3 N2 . . 119.0(2) ?
    N4 C3 C2 . 7_575 119.0(2) ?
    N2 C3 C2 . 7_575 121.9(4) ?
    N4 C3 N2 . 7_575 119.0(2) ?
    N2 C3 N2 . 7_575 121.9(4) ?
    C2 C3 N2 7_575 7_575 0.0(3) ?
    N4 C4 C5 . . 110.5(3) ?
    N4 C4 H4A . . 109.6 ?
    C5 C4 H4A . . 109.6 ?
    N4 C4 H4B . . 109.6 ?
    C5 C4 H4B . . 109.6 ?
    H4A C4 H4B . . 108.1 ?
    C6 C5 C4 . . 112.0(4) ?
    C6 C5 H5A . . 109.2 ?
    C4 C5 H5A . . 109.2 ?
    C6 C5 H5B . . 109.2 ?
    C4 C5 H5B . . 109.2 ?
    H5A C5 H5B . . 107.9 ?
    C5 C6 C5 7_575 . 110.4(4) ?
    C5 C6 H6A 7_575 . 109.6 ?
    C5 C6 H6A . . 109.6 ?
    C5 C6 H6B 7_575 . 109.6 ?
    C5 C6 H6B . . 109.6 ?
    H6A C6 H6B . . 108.1 ?
loop_
    _geom_torsion_atom_site_label_1
    _geom_torsion_atom_site_label_2
    _geom_torsion_atom_site_label_3
    _geom_torsion_atom_site_label_4
    _geom_torsion_site_symmetry_1
    _geom_torsion_site_symmetry_2
    _geom_torsion_site_symmetry_3
    _geom_torsion_site_symmetry_4
    _geom_torsion
    _geom_torsion_publ_flag
    O1 Pb1 I1 Pb1 . . . 6_557 -35.49(5) ?
    O1 Pb1 I1 Pb1 6_657 . . 6_557 160.24(6) ?
    I1 Pb1 I1 Pb1 6_657 . . 6_557 -127.726(10) ?
    I1 Pb1 I1 Pb1 4_566 . . 6_557 -32.94(2) ?
    I1 Pb1 I1 Pb1 7_575 . . 6_557 39.115(7) ?
    O1 Pb1 O1 N1 6_657 . . . 0.000(2) ?
    I1 Pb1 O1 N1 6_657 . . . -44.389(6) ?
    I1 Pb1 O1 N1 4_566 . . . 44.389(6) ?
    I1 Pb1 O1 N1 . . . . -136.222(16) ?
    I1 Pb1 O1 N1 7_575 . . . 136.222(17) ?
    O1 Pb1 O1 Pb1 6_657 . . 6_557 180.0 ?
    I1 Pb1 O1 Pb1 6_657 . . 6_557 135.611(6) ?
    I1 Pb1 O1 Pb1 4_566 . . 6_557 -135.611(6) ?
    I1 Pb1 O1 Pb1 . . . 6_557 43.778(16) ?
    I1 Pb1 O1 Pb1 7_575 . . 6_557 -43.778(16) ?
    Pb1 O1 N1 C1 . . . . 94.1(3) ?
    Pb1 O1 N1 C1 6_557 . . . -85.9(3) ?
    Pb1 O1 N1 C1 . . . 7_575 -94.1(3) ?
    Pb1 O1 N1 C1 6_557 . . 7_575 85.9(3) ?
    C3 N2 C1 N3 . . . . 174.6(4) ?
    C3 N2 C1 N1 . . . . -3.9(5) ?
    O1 N1 C1 N3 . . . . 1.9(5) ?
    C1 N1 C1 N3 7_575 . . . -169.9(3) ?
    O1 N1 C1 N2 . . . . -179.5(3) ?
    C1 N1 C1 N2 7_575 . . . 8.7(7) ?
    C4 N4 C3 N2 . . . . -7.1(7) ?
    C4 N4 C3 N2 7_575 . . . -175.6(4) ?
    C4 N4 C3 C2 . . . 7_575 175.6(4) ?
    C4 N4 C3 C2 7_575 . . 7_575 7.1(7) ?
    C4 N4 C3 N2 . . . 7_575 175.6(4) ?
    C4 N4 C3 N2 7_575 . . 7_575 7.1(7) ?
    C1 N2 C3 N4 . . . . -178.0(4) ?
    C1 N2 C3 C2 . . . 7_575 -0.8(7) ?
    C1 N2 C3 N2 . . . 7_575 -0.8(7) ?
    C3 N4 C4 C5 . . . . 134.8(5) ?
    C4 N4 C4 C5 7_575 . . . -55.8(6) ?
    N4 C4 C5 C6 . . . . 54.1(5) ?
    C4 C5 C6 C5 . . . 7_575 -53.5(6) ?
