# Supplementary material for: catena-Poly[lead(II)-[μ-2,4-diamino-6-(piperidin-1-yl)pyrimidine N-oxide-κ2 O:O]di-μ-iodido]
Source: Acta Crystallogr Sect E Struct Rep Online. 2009 Jun 6;65(Pt 7):m749. doi: 10.1107/S1600536809020972 (PMC2969437; doi:10.1107/S1600536809020972)
Supplement: Supplementary file 2 [file e-65-0m749-Isup2.hkl]

# 
# h,k,l, Fc-squared, Fo-squared, sigma(Fo-squared) and status flag 
# 
data_I
_shelx_title '  Pnma' 
_shelx_refln_list_code          4 
_shelx_F_calc_maximum      558.81 
_exptl_crystal_F_000      1200.00 
_reflns_d_resolution_high  0.7699 
 
loop_ 
 _symmetry_equiv_pos_as_xyz 
 'x, y, z' 
 '-x+1/2, -y, z+1/2' 
 '-x, y+1/2, -z' 
 'x+1/2, -y+1/2, -z+1/2' 
 '-x, -y, -z' 
 'x-1/2, y, -z-1/2' 
 'x, -y-1/2, z' 
 '-x-1/2, y-1/2, z-1/2' 
 
_cell_length_a     8.1010 
_cell_length_b    13.5126 
_cell_length_c    14.0140 
_cell_angle_alpha  90.000 
_cell_angle_beta   90.000 
_cell_angle_gamma  90.000 
 
_shelx_F_squared_multiplier     1.000 
 
loop_ 
 _refln_index_h 
 _refln_index_k 
 _refln_index_l 
 _refln_F_squared_calc 
 _refln_F_squared_meas 
 _refln_F_squared_sigma 
 _refln_observed_status 
   4   0   0    59796.97    58502.94   1829.49 o 
   6   0   0    62388.53    63802.92   1321.52 o 
   8   0   0      513.97      558.30     82.15 o 
   2   1   0     4149.54     4833.87     76.54 o 
   4   1   0    56977.67    57174.11    822.97 o 
   6   1   0    13584.56    13573.58    243.85 o 
   0   2   0    87282.35    80948.91   8774.83 o 
   2   2   0   199947.59   189629.03   2242.86 o 
   4   2   0     4987.31     5662.00    129.98 o 
   6   2   0      226.52      464.54     48.99 o 
   8   2   0    26990.97    27393.37    663.61 o 
  10   2   0     6153.11     6127.02    431.44 o 
   2   3   0    51482.18    53406.95    642.66 o 
   4   3   0     7545.83     7552.69    118.76 o 
   6   3   0    74582.39    75350.00   1038.56 o 
   8   3   0     2713.74     2723.78    166.97 o 
  10   3   0     4728.09     4717.88    391.48 o 
   0   4   0     2986.30     2850.34    100.17 o 
   2   4   0   147210.61   145833.92   1926.45 o 
   4   4   0     7485.59     7754.51    122.30 o 
   6   4   0     1334.84     1512.65     84.65 o 
   8   4   0    32236.35    33015.95    792.56 o 
  10   4   0     7312.32     7175.56    483.09 o 
   2   5   0    12154.29    12214.32    196.09 o 
   4   5   0    69023.32    68988.64    838.27 o 
   6   5   0    11273.47    11172.83    208.92 o 
   8   5   0     4463.93     4609.78    219.35 o 
  10   5   0     3315.50     3707.96    225.09 o 
   0   6   0   312271.53   297351.00   8552.55 o 
   2   6   0    13187.94    12931.41    212.31 o 
   4   6   0    61032.34    61637.05    756.66 o 
   6   6   0    33005.74    32799.17    497.65 o 
   8   6   0     1061.29     1093.15    151.09 o 
   2   7   0     6127.51     5969.31    310.98 o 
   4   7   0    62785.95    61946.57    867.55 o 
   6   7   0     4319.67     4338.15    201.05 o 
   8   7   0     9034.78     9150.81    339.12 o 
   0   8   0    28055.39    27589.38    805.33 o 
   2   8   0    58800.98    56850.24   1210.03 o 
   4   8   0       80.12      165.03     80.74 o 
   6   8   0      542.23      584.16     99.26 o 
   8   8   0    16073.17    16469.76    946.07 o 
   2   9   0    19548.59    18712.95    479.11 o 
   4   9   0     3912.52     4188.78    207.30 o 
   6   9   0    43959.57    42628.41   1001.27 o 
   8   9   0      943.25     1106.48    156.36 o 
   0  10   0     8936.37     8852.22    288.58 o 
   2  10   0   102988.16    94265.29   1853.64 o 
   4  10   0     9044.87     8903.44    235.51 o 
   6  10   0      574.29      614.04    114.29 o 
   8  10   0    19251.74    19662.42    597.42 o 
   2  11   0     1250.37     1187.37     98.73 o 
   4  11   0    18086.53    16865.56    375.66 o 
   6  11   0    11130.83    10945.47    387.58 o 
   8  11   0     4511.72     4635.44    270.54 o 
   0  12   0   167121.06   164840.95   3354.15 o 
   2  12   0      704.37      730.50     77.03 o 
   4  12   0    19792.50    19221.02    547.72 o 
   6  12   0    19908.54    19438.51    577.97 o 
   2  13   0      720.37      794.12     82.71 o 
   4  13   0    23645.58    23547.84    647.37 o 
   6  13   0     2386.61     2261.24    199.94 o 
   0  14   0    16359.12    16797.28    506.55 o 
   2  14   0    15226.96    15485.54    338.93 o 
   4  14   0      235.01       72.17    165.27 o 
   6  14   0     1187.99     1210.38    252.79 o 
   2  15   0    10233.25    10635.68    312.89 o 
   4  15   0     2938.71     2648.35    216.44 o 
   0  16   0      417.57      306.41    173.67 o 
   2  16   0    31316.99    31648.80    845.39 o 
   4  16   0     3427.25     3119.19    240.09 o 
   2  17   0     3021.79     3161.15    326.70 o 
   1   0   1      726.76      852.30     24.80 o 
   2   0   1    15834.56    16226.98    217.64 o 
   3   0   1     1469.71     1531.67     47.52 o 
   4   0   1   147541.84   143871.44   2009.86 o 
   5   0   1     8181.73     8697.87    195.95 o 
   6   0   1     6748.80     6751.94    175.40 o 
   7   0   1     7848.91     7915.63    172.91 o 
   8   0   1    22602.87    22425.75    552.08 o 
   9   0   1     1294.52     1392.96    199.56 o 
   0   1   1   144066.58   132313.63   1659.78 o 
   1   1   1      394.55      587.87     21.99 o 
   2   1   1     1863.44     2159.62     34.82 o 
   3   1   1    23986.70    24999.20    260.07 o 
   4   1   1    18952.81    19152.69    214.34 o 
   5   1   1     2560.36     2729.94     56.20 o 
   6   1   1    18701.36    19499.00    266.77 o 
   7   1   1     1549.45     1623.26     60.65 o 
   8   1   1     5427.78     5522.08    179.50 o 
   9   1   1       76.55       79.97     86.12 o 
  10   1   1    17300.95    17273.06    791.67 o 
   1   2   1      148.10      245.00     16.49 o 
   2   2   1    46067.06    46562.39    378.00 o 
   3   2   1     1972.31     2131.75     60.66 o 
   4   2   1    42501.80    43645.66    478.59 o 
   5   2   1      243.98      239.64     23.36 o 
   6   2   1    52053.07    53648.55    634.60 o 
   7   2   1      224.13      242.87     38.13 o 
   8   2   1      375.66      519.93     54.31 o 
   9   2   1     1573.93     1826.98    121.57 o 
  10   2   1      231.20      393.86    180.93 o 
   0   3   1     3228.56     3529.67     79.89 o 
   1   3   1    30182.85    30925.26    303.52 o 
   2   3   1   225638.75   209679.48   1965.67 o 
   3   3   1    13127.04    13148.66    133.37 o 
   4   3   1    29469.95    30259.55    306.07 o 
   5   3   1    16955.69    16898.70    177.54 o 
   6   3   1     5296.98     5448.85     85.43 o 
   7   3   1     2497.45     2638.77     87.90 o 
   8   3   1    37842.41    39020.12    636.61 o 
   9   3   1     1137.72     1304.89     93.95 o 
  10   3   1     3096.12     2951.80    220.96 o 
   1   4   1      439.86      508.83     20.27 o 
   2   4   1    29443.24    29570.83    295.72 o 
   3   4   1     2124.48     2171.47     41.51 o 
   4   4   1    26362.24    26904.73    245.80 o 
   5   4   1     1756.16     1868.92     45.67 o 
   6   4   1    53894.27    53737.13    539.74 o 
   7   4   1      233.70      317.78     44.46 o 
   8   4   1      278.24      275.66     60.57 o 
   9   4   1     1998.24     2028.82    111.51 o 
  10   4   1     1019.97     1124.96    165.45 o 
   0   5   1   181896.30   172556.69   5310.08 o 
   1   5   1      498.00      500.00     26.65 o 
   2   5   1     9943.00    10203.33    119.96 o 
   3   5   1     4089.15     4129.98     59.51 o 
   4   5   1    10275.68    10499.27    120.62 o 
   5   5   1     1014.05     1082.10     41.17 o 
   6   5   1    12197.15    12355.99    192.77 o 
   7   5   1     1385.19     1480.59     72.60 o 
   8   5   1     5585.07     5822.70    175.33 o 
   9   5   1        4.18      -37.45     55.51 o 
  10   5   1    10178.70    10630.87    274.51 o 
   1   6   1      887.02      891.49     33.00 o 
   2   6   1     3577.58     3427.70     69.36 o 
   3   6   1        3.30       64.97     16.95 o 
   4   6   1    82381.98    81693.38    741.67 o 
   5   6   1     1689.28     1745.48     58.76 o 
   6   6   1     5369.06     5417.28    115.02 o 
   7   6   1     7221.27     7359.74    193.55 o 
   8   6   1    23001.63    22742.06    524.38 o 
   9   6   1     1149.94     1133.83     97.69 o 
   0   7   1   168430.13   156640.09   3528.98 o 
   1   7   1     5181.51     4956.81    100.54 o 
   2   7   1      552.18      739.80     70.24 o 
   3   7   1     8805.14     8607.39    123.62 o 
   4   7   1    20860.69    20608.27    215.47 o 
   5   7   1     2647.56     2734.52     79.29 o 
   6   7   1    18836.29    18534.27    269.09 o 
   7   7   1     2776.54     2976.88    126.79 o 
   8   7   1     2506.20     2650.12    129.50 o 
   9   7   1      104.18      107.27     68.34 o 
   1   8   1      534.91      585.62     40.33 o 
   2   8   1    18588.03    18111.25    227.55 o 
   3   8   1      479.52      551.23     38.76 o 
   4   8   1    25749.08    25631.08    282.58 o 
   5   8   1      276.98      354.89     40.90 o 
   6   8   1    28938.26    28368.16    499.77 o 
   7   8   1        3.16        3.77     52.76 o 
   8   8   1     1136.89     1364.80    105.80 o 
   9   8   1      555.64      727.59     94.56 o 
   0   9   1     1789.32     1916.77     86.23 o 
   1   9   1    13599.36    13249.54    183.01 o 
   2   9   1    97482.46    91611.16   1061.80 o 
   3   9   1     5034.86     5014.72    106.79 o 
   4   9   1    14329.50    13956.58    195.91 o 
   5   9   1     8712.08     8498.43    183.12 o 
   6   9   1     2644.64     2619.81    140.69 o 
   7   9   1     1414.35     1486.42    147.23 o 
   8   9   1    24090.05    24266.36    477.90 o 
   9   9   1      642.74      797.90    104.05 o 
   1  10   1       11.58       57.82     30.28 o 
   2  10   1    20148.48    19473.59    265.83 o 
   3  10   1     1631.42     1671.18     77.02 o 
   4  10   1    14483.36    14264.61    255.79 o 
   5  10   1      375.48      522.93     76.46 o 
   6  10   1    32413.29    31982.39    569.10 o 
   7  10   1      562.18      568.96     83.74 o 
   8  10   1      131.71      137.23     76.45 o 
   0  11   1    31422.75    31299.01    528.77 o 
   1  11   1      187.52      290.67     37.25 o 
   2  11   1     4334.99     4242.43    100.28 o 
   3  11   1     2712.26     2542.22    110.88 o 
   4  11   1     2119.69     1954.66     91.76 o 
   5  11   1       24.66       30.73     56.18 o 
   6  11   1     3779.72     3836.42    158.57 o 
   7  11   1       84.59       48.44     68.54 o 
   8  11   1     5214.64     5769.31    213.45 o 
   1  12   1       23.45       57.72     38.40 o 
   2  12   1     3916.42     3720.73     97.67 o 
   3  12   1       36.40       48.20     38.56 o 
   4  12   1    39600.12    36687.49    625.92 o 
   5  12   1     2224.05     2251.80    180.97 o 
   6  12   1     2716.68     2856.20    172.90 o 
   7  12   1     2459.23     2345.56    168.84 o 
   0  13   1    59071.26    60086.45    950.55 o 
   1  13   1     2064.70     2153.61     82.43 o 
   2  13   1      630.35      468.57     48.92 o 
   3  13   1     7191.99     7180.16    170.76 o 
   4  13   1    11473.19    11192.26    296.67 o 
   5  13   1     1363.97     1309.39    191.56 o 
   6  13   1    10253.69    10499.91    337.92 o 
   7  13   1     1152.91     1150.55    140.95 o 
   1  14   1      102.44       29.64     43.23 o 
   2  14   1     6718.38     6816.45    171.64 o 
   3  14   1      101.30      114.47     55.50 o 
   4  14   1    11989.14    11774.02    274.73 o 
   5  14   1        0.51       52.53     76.55 o 
   6  14   1    10501.25    10186.12    343.91 o 
   0  15   1      443.35      401.64    106.89 o 
   1  15   1     3651.96     3954.07    125.53 o 
   2  15   1    37001.08    37472.94    542.26 o 
   3  15   1     1815.43     1850.80    130.68 o 
   4  15   1     3951.07     3842.35    302.24 o 
   5  15   1     3054.46     2970.51    162.62 o 
   1  16   1       49.33       92.71     64.11 o 
   2  16   1     5985.59     5919.76    205.81 o 
   3  16   1      433.41      327.72     89.07 o 
   4  16   1     3943.46     3756.11    181.20 o 
   0  17   1    12627.79    13949.51    477.58 o 
   1  17   1       89.65       20.48    118.45 o 
   2  17   1     5407.43     5554.52    247.11 o 
   0   0   2   183041.97   171652.52   3104.60 o 
   1   0   2    56750.73    58443.64   1085.96 o 
   2   0   2     5158.97     5203.35    113.17 o 
   3   0   2    99208.43    97615.56   1209.79 o 
   4   0   2    71156.27    70920.21   1014.61 o 
   5   0   2    29095.03    29003.33    449.93 o 
   6   0   2    17405.30    17870.76    306.00 o 
   7   0   2    16560.87    15319.32   1332.85 o 
   8   0   2     5248.70     5279.24    330.78 o 
   9   0   2     1933.26     2034.13    226.73 o 
   1   1   2     1703.61     1845.49     20.21 o 
   2   1   2    48553.21    49511.77    625.94 o 
   3   1   2      954.03      987.18     74.79 o 
   4   1   2    65711.61    65960.23    708.56 o 
   5   1   2     2755.32     2916.86     75.17 o 
   6   1   2    10785.32    10976.95    171.53 o 
   7   1   2    10671.77    10804.13    161.26 o 
   8   1   2     6413.98     6523.11    136.94 o 
   9   1   2       77.01      203.85     79.30 o 
  10   1   2     1414.61     1845.85    251.15 o 
   0   2   2    42450.80    43201.90    535.43 o 
   1   2   2    30971.57    32082.51    336.28 o 
   2   2   2    86098.67    86125.71    833.00 o 
   3   2   2     3898.29     4075.45     68.03 o 
   4   2   2      313.66      473.13     30.34 o 
   5   2   2    11349.18    11481.74    145.35 o 
   6   2   2      173.51      287.93     35.43 o 
   7   2   2      706.71      755.73     47.63 o 
   8   2   2    19187.32    19693.37    315.70 o 
   9   2   2     1117.91     1143.62    105.71 o 
  10   2   2     8517.04     8436.77    509.83 o 
   1   3   2     1618.24     1724.91     44.67 o 
   2   3   2    28012.54    28474.79    333.62 o 
   3   3   2    14658.40    15072.68    164.59 o 
   4   3   2    25633.70    25902.52    271.14 o 
   5   3   2    10233.87    10454.57    132.60 o 
   6   3   2    46515.69    46201.96    504.46 o 
   7   3   2     5133.33     5318.47    127.00 o 
   8   3   2      161.02      174.17     48.20 o 
   9   3   2    12906.69    12832.33    282.96 o 
  10   3   2      668.90      761.79    144.13 o 
   0   4   2    29310.69    29220.08    707.76 o 
   1   4   2    40770.87    40867.03    432.44 o 
   2   4   2    78182.02    77867.28    870.66 o 
   3   4   2     7447.21     7755.56     90.39 o 
   4   4   2     1042.64     1154.81     34.97 o 
   5   4   2    18062.42    17875.41    203.31 o 
   6   4   2      588.60      714.41     44.21 o 
   7   4   2     1340.26     1419.34     70.51 o 
   8   4   2    20692.65    20590.84    388.52 o 
   9   4   2     1708.02     1760.33    106.05 o 
  10   4   2     7021.50     6844.98    254.92 o 
   1   5   2     3483.41     3439.60     56.05 o 
   2   5   2    14579.43    14566.08    192.16 o 
   3   5   2     1229.70     1345.32     36.33 o 
   4   5   2    38036.06    37778.78    360.13 o 
   5   5   2     1706.37     1831.56     51.32 o 
   6   5   2    13697.80    14089.41    214.42 o 
   7   5   2     3982.92     4075.98    104.28 o 
   8   5   2     6649.64     6841.12    193.22 o 
   9   5   2      152.01      147.89     63.10 o 
  10   5   2     1205.84     1328.63    197.88 o 
   0   6   2   139334.17   130993.67   2482.96 o 
   1   6   2    37099.22    35631.02    389.93 o 
   2   6   2     1867.75     2100.35     55.02 o 
   3   6   2    68956.70    68549.02    723.91 o 
   4   6   2    23303.27    22368.62    336.58 o 
   5   6   2    15552.64    15671.65    223.69 o 
   6   6   2    23591.54    23651.56    324.26 o 
   7   6   2    14627.06    13789.42    223.68 o 
   8   6   2     4862.52     5214.99    176.62 o 
   9   6   2     1672.00     1716.34    136.85 o 
   1   7   2     3277.03     3234.56     58.89 o 
   2   7   2    10260.80     9970.00    151.27 o 
   3   7   2       46.33      113.38     23.60 o 
   4   7   2    36572.74    36243.87    409.87 o 
   5   7   2     3861.73     3826.90     95.09 o 
   6   7   2     9352.83     9386.75    168.06 o 
   7   7   2     7059.69     7187.27    199.03 o 
   8   7   2     7130.21     6858.41    204.88 o 
   9   7   2      949.97      994.68    118.60 o 
   0   8   2    31332.35    31276.36    624.62 o 
   1   8   2     6603.12     6598.69     99.70 o 
   2   8   2    38219.57    37388.01    421.51 o 
   3   8   2       77.65      104.32     27.45 o 
   4   8   2      100.86      107.90     27.10 o 
   5   8   2     4462.24     4528.30    107.85 o 
   6   8   2      935.28      984.43     60.73 o 
   7   8   2       20.86       81.37     56.74 o 
   8   8   2    11787.24    11813.37    287.11 o 
   9   8   2      263.80      231.78     92.23 o 
   1   9   2      433.35      485.55     35.23 o 
   2   9   2    17272.61    16687.49    209.82 o 
   3   9   2     7033.80     6931.12    129.20 o 
   4   9   2    14859.49    14570.45    248.96 o 
   5   9   2     5484.56     5460.23    133.47 o 
   6   9   2    26490.88    26056.55    478.11 o 
   7   9   2     2559.78     2345.42    124.52 o 
   8   9   2      126.41      184.25     88.43 o 
   0  10   2     9934.63     9562.83    185.28 o 
   1  10   2    24681.74    24155.23    321.85 o 
   2  10   2    44646.60    43023.71    508.53 o 
   3  10   2     7203.51     7017.62    126.69 o 
   4  10   2       22.54       68.68     35.50 o 
   5  10   2    11883.25    11598.43    221.23 o 
   6  10   2      200.19      265.89     82.13 o 
   7  10   2     2003.72     2183.59    192.30 o 
   8  10   2    12664.86    12773.80    380.68 o 
   1  11   2      916.72      829.26     48.68 o 
   2  11   2    13220.25    12657.58    190.68 o 
   3  11   2      642.77      628.30     57.52 o 
   4  11   2    22299.68    22068.41    438.90 o 
   5  11   2      104.80      106.06     56.44 o 
   6  11   2     6475.39     6474.32    240.80 o 
   7  11   2     2232.74     2227.09    158.69 o 
   8  11   2     2152.53     2069.56    166.22 o 
   0  12   2    49476.35    48688.56    919.96 o 
   1  12   2    14036.12    14121.34    196.08 o 
   2  12   2     1560.39     1535.33     67.35 o 
   3  12   2    23323.50    21871.29    413.64 o 
   4  12   2    16895.41    15965.61    342.62 o 
   5  12   2     7125.62     7030.21    249.15 o 
   6  12   2     6683.94     7107.72    263.70 o 
   7  12   2     5691.90     5360.73    239.85 o 
   1  13   2     1675.88     1848.04     78.44 o 
   2  13   2     6758.92     6594.69    145.17 o 
   3  13   2       34.52      100.46     50.38 o 
   4  13   2    19114.86    18534.95    459.63 o 
   5  13   2     1694.46     1644.61    119.89 o 
   6  13   2     3332.80     3282.15    238.64 o 
   0  14   2    13117.19    13489.17    352.06 o 
   1  14   2      418.84      706.07     71.08 o 
   2  14   2    11967.34    12200.25    218.43 o 
   3  14   2      161.54      188.33     57.56 o 
   4  14   2      334.32      309.67     76.16 o 
   5  14   2      683.89      514.33     94.71 o 
   6  14   2      665.21      696.81    108.28 o 
   1  15   2      406.20      483.85     70.17 o 
   2  15   2     5179.96     5426.50    176.80 o 
   3  15   2     2334.19     2472.36    105.68 o 
   4  15   2     5518.03     5340.26    202.72 o 
   5  15   2     1819.01     1854.99    144.26 o 
   0  16   2     3495.12     3706.18    223.29 o 
   1  16   2    10163.20    11023.73    274.94 o 
   2  16   2    15917.45    17543.15    514.41 o 
   3  16   2     3358.33     3520.20    236.71 o 
   4  16   2      635.13      539.21    119.72 o 
   1  17   2      406.99      499.93     90.70 o 
   2  17   2     2756.06     2832.66    158.52 o 
   1   0   3    33933.22    34250.80    440.91 o 
   2   0   3    22173.83    22953.96    449.71 o 
   3   0   3     4764.81     4995.23    124.17 o 
   4   0   3    23689.79    23717.51    837.48 o 
   5   0   3     9241.69     9460.86    268.02 o 
   6   0   3    17476.24    17910.45    449.03 o 
   7   0   3    19418.00    19619.60    496.10 o 
   8   0   3     7303.60     6970.19    252.28 o 
   9   0   3     7360.71     7783.18    442.56 o 
  10   0   3       18.62       60.49    142.41 o 
   0   1   3    72576.53    73442.45    947.65 o 
   1   1   3    29005.30    30258.19    260.67 o 
   2   1   3    40855.38    41952.22    370.20 o 
   3   1   3    45698.63    46177.84    598.78 o 
   4   1   3     1874.30     1975.48     56.84 o 
   5   1   3      522.76      657.63     44.34 o 
   6   1   3    12717.10    12794.19    255.18 o 
   7   1   3    17386.46    17091.34    375.26 o 
   8   1   3    18012.08    18084.85    339.63 o 
   9   1   3      660.92      813.35     78.01 o 
  10   1   3     8712.61     8679.26    507.79 o 
   1   2   3     3599.37     3814.13     81.36 o 
   2   2   3    16769.07    17453.47    188.82 o 
   3   2   3    10050.22    10055.97    134.23 o 
   4   2   3    34404.33    34840.53    466.05 o 
   5   2   3     4315.18     4559.29     88.59 o 
   6   2   3    22045.34    22144.95    304.84 o 
   7   2   3      260.03      329.73     41.05 o 
   8   2   3     4071.43     4206.31    139.46 o 
   9   2   3     4440.58     4746.21    175.99 o 
  10   2   3       37.19      241.44    155.58 o 
   0   3   3    65042.11    64721.13   1029.92 o 
   1   3   3   163284.41   157024.97   1757.09 o 
   2   3   3    36093.99    36653.12    392.64 o 
   3   3   3    32105.18    32482.25    390.52 o 
   4   3   3     1194.01     1375.87     64.44 o 
   5   3   3    63406.28    61820.21    655.75 o 
   6   3   3     3161.58     3339.11     79.51 o 
   7   3   3     5163.28     5289.08    128.29 o 
   8   3   3    13897.28    13772.59    284.52 o 
   9   3   3     6256.79     6446.40    297.50 o 
  10   3   3     8742.90     9046.09    349.26 o 
   1   4   3      159.04      229.30     21.50 o 
   2   4   3    30323.44    31703.68    320.46 o 
   3   4   3    10772.44    10987.69    159.47 o 
   4   4   3    42883.83    42521.84    458.78 o 
   5   4   3     4759.88     4800.77     84.20 o 
   6   4   3    19467.36    19395.65    249.98 o 
   7   4   3      593.81      680.87     65.30 o 
   8   4   3     2756.04     2776.26    139.63 o 
   9   4   3     8927.01     9308.56    287.81 o 
  10   4   3      203.87      249.28     93.31 o 
   0   5   3    31909.12    30489.32    537.59 o 
   1   5   3     3099.21     3003.73     81.28 o 
   2   5   3    26775.91    26769.74    277.77 o 
   3   5   3    32066.17    32911.28    365.21 o 
   4   5   3     7987.00     8413.94    139.17 o 
   5   5   3       73.25      115.57     31.13 o 
   6   5   3     3038.18     3209.19    107.57 o 
   7   5   3     5720.04     5645.16    140.39 o 
   8   5   3    10106.55    10429.04    241.41 o 
   9   5   3      305.41      356.19     89.28 o 
   1   6   3     3497.54     3287.42     60.63 o 
   2   6   3    36276.71    36913.11    376.50 o 
   3   6   3     1931.12     2223.24     68.22 o 
   4   6   3    34384.57    34262.34    387.46 o 
   5   6   3     9856.93     9867.75    163.63 o 
   6   6   3    14350.92    14195.79    245.38 o 
   7   6   3    18504.53    17925.13    340.83 o 
   8   6   3     3146.21     3246.48    166.20 o 
   9   6   3     2065.03     2068.46    150.45 o 
   0   7   3    27505.22    25820.80    413.51 o 
   1   7   3    17109.02    16664.77    194.96 o 
   2   7   3    23489.38    22464.50    246.20 o 
   3   7   3    50329.55    49941.09    592.62 o 
   4   7   3     3799.87     4097.14     94.58 o 
   5   7   3     2650.47     2696.89     90.16 o 
   6   7   3     2748.66     2713.31    110.88 o 
   7   7   3    11037.92    10695.32    214.18 o 
   8   7   3     9639.82     9536.82    297.98 o 
   9   7   3     1127.78     1087.96    126.73 o 
   1   8   3     1464.09     1405.21     41.50 o 
   2   8   3    14341.87    14036.82    164.51 o 
   3   8   3     3940.29     3889.73     82.22 o 
   4   8   3    24632.14    24398.61    328.37 o 
   5   8   3     1009.34     1106.35     73.45 o 
   6   8   3    15456.13    15341.24    305.78 o 
   7   8   3       69.33       82.66     68.69 o 
   8   8   3     2015.47     1912.55    143.54 o 
   9   8   3     2742.73     2759.43    178.39 o 
   0   9   3    30884.78    29923.88    485.27 o 
   1   9   3    62346.98    59541.75    607.93 o 
   2   9   3    18958.78    18379.02    225.51 o 
   3   9   3    17181.28    16282.40    219.14 o 
   4   9   3      317.74      310.24     46.66 o 
   5   9   3    35278.65    34722.29    503.76 o 
   6   9   3     2826.44     2690.88    103.08 o 
   7   9   3     2296.43     2429.84    202.52 o 
   8   9   3    10119.66    10319.22    328.92 o 
   1  10   3     2337.92     2358.19     64.28 o 
   2  10   3     7406.13     7288.19    121.30 o 
   3  10   3     6067.69     5912.13    127.93 o 
   4  10   3    16178.41    15789.06    247.56 o 
   5  10   3     4739.38     4846.47    134.91 o 
   6  10   3    10419.46    10376.22    311.30 o 
   7  10   3     1307.82     1369.16    130.73 o 
   8  10   3     2816.85     2639.66    240.07 o 
   0  11   3    24700.70    25090.19    385.66 o 
   1  11   3      647.16      783.45     47.65 o 
   2  11   3    11382.73    11514.01    189.31 o 
   3  11   3     4800.15     4653.39    116.37 o 
   4  11   3     1243.55     1316.36     71.45 o 
   5  11   3     1004.41     1025.13     82.73 o 
   6  11   3     5781.44     5549.08    225.42 o 
   7  11   3     3608.20     3509.19    193.25 o 
   8  11   3     8417.89     8416.79    355.32 o 
   1  12   3     6235.05     5993.84    131.14 o 
   2  12   3     7202.37     7085.88    146.07 o 
   3  12   3      809.95      737.69     69.68 o 
   4  12   3    10667.76    10477.90    198.09 o 
   5  12   3     2992.31     2875.44    142.38 o 
   6  12   3     6883.41     6871.12    220.30 o 
   7  12   3     6851.26     6936.90    276.32 o 
   0  13   3    14861.09    15404.38    313.07 o 
   1  13   3    12685.91    12773.92    295.41 o 
   2  13   3    10285.79    10242.98    239.37 o 
   3  13   3    21878.81    21107.64    343.07 o 
   4  13   3      583.19      667.40     82.72 o 
   5  13   3     1520.76     1366.46    112.49 o 
   6  13   3     2660.52     2660.75    150.59 o 
   1  14   3      967.25      997.93     76.43 o 
   2  14   3     5128.99     5037.54    161.53 o 
   3  14   3      912.79      884.29     76.91 o 
   4  14   3     9587.51     9514.68    216.03 o 
   5  14   3      139.69       72.41     79.45 o 
   6  14   3     7380.31     7415.87    245.23 o 
   0  15   3     9941.49     9862.12    304.36 o 
   1  15   3    20560.15    21486.93    391.01 o 
   2  15   3     7690.71     8063.46    228.77 o 
   3  15   3     4185.35     4379.48    160.14 o 
   4  15   3      329.93      328.08     99.24 o 
   5  15   3    12551.94    12468.46    378.89 o 
   1  16   3      133.46      157.50     75.44 o 
   2  16   3     4703.17     5276.08    179.87 o 
   3  16   3     2379.20     2330.53    118.40 o 
   0  17   3     7134.14     7557.22    361.80 o 
   1  17   3      168.25      130.71     79.50 o 
   0   0   4     6634.38     6515.24    146.44 o 
   1   0   4    92192.15    91161.24   1238.29 o 
   2   0   4   115540.52   115230.48   1550.54 o 
   3   0   4    94276.09    91891.02   1958.86 o 
   4   0   4     2063.65     1993.18    121.01 o 
   5   0   4     4846.92     4907.08    233.96 o 
   6   0   4      988.62     1286.33    103.85 o 
   7   0   4    26127.47    26578.96    643.65 o 
   8   0   4    14347.39    15021.67    427.68 o 
   9   0   4     3867.89     3934.85    301.82 o 
  10   0   4     3589.23     3675.17    211.62 o 
   1   1   4    21868.12    22148.73    303.39 o 
   2   1   4    33984.77    34721.98    346.63 o 
   3   1   4       63.00      144.14     16.44 o 
   4   1   4    28525.33    28485.11    440.33 o 
   5   1   4      922.84     1013.84     53.47 o 
   6   1   4    31666.18    31444.13    513.08 o 
   7   1   4    10307.88    10192.90    251.41 o 
   8   1   4      674.21      818.83     87.71 o 
   9   1   4      180.01      280.07     65.01 o 
  10   1   4      102.69      331.97    159.72 o 
   0   2   4    83837.22    84631.77   1094.59 o 
   1   2   4    32608.10    33473.44    302.17 o 
   2   2   4    17274.56    18217.38    199.35 o 
   3   2   4      910.18     1026.02     47.99 o 
   4   2   4    11937.66    12093.74    165.55 o 
   5   2   4    22274.18    21564.63    306.06 o 
   6   2   4     7519.45     7641.39    143.62 o 
   7   2   4       92.07      167.26     37.72 o 
   8   2   4     5745.10     5963.48    167.82 o 
   9   2   4     1358.43     1533.96    139.58 o 
  10   2   4     7216.61     7723.06    486.75 o 
   1   3   4     9406.16     9695.22    139.71 o 
   2   3   4    13923.07    14152.60    170.67 o 
   3   3   4    28657.60    29309.56    347.13 o 
   4   3   4    47385.89    47322.40    573.34 o 
   5   3   4    11887.08    12028.81    172.79 o 
   6   3   4     5728.94     5927.24    113.30 o 
   7   3   4     1313.21     1392.89     71.90 o 
   8   3   4    11769.59    11965.60    262.41 o 
   9   3   4    16694.33    17471.14    396.80 o 
  10   3   4     3390.14     3536.04    225.54 o 
   0   4   4   100200.02   100748.61   1349.77 o 
   1   4   4    37290.41    36900.21    369.49 o 
   2   4   4     8757.60     8982.41    121.21 o 
   3   4   4     4368.19     4815.47     85.38 o 
   4   4   4    12647.48    12739.06    189.38 o 
   5   4   4    25912.32    25091.01    333.71 o 
   6   4   4    13557.14    13247.61    209.03 o 
   7   4   4      101.64      149.08     44.79 o 
   8   4   4     6522.14     6717.26    187.76 o 
   9   4   4     2362.73     2539.48    155.38 o 
   1   5   4    33251.17    34756.27    359.06 o 
   2   5   4    15472.34    15514.48    174.41 o 
   3   5   4     1391.19     1438.00     48.23 o 
   4   5   4    17727.96    18250.80    253.90 o 
   5   5   4      555.00      586.74     43.64 o 
   6   5   4    18195.51    18240.67    266.45 o 
   7   5   4     5989.47     6037.65    150.42 o 
   8   5   4     1792.29     2024.36    110.45 o 
   9   5   4      291.39      512.66     97.47 o 
   0   6   4     7141.98     7362.26    135.99 o 
   1   6   4    54046.46    54505.37    549.99 o 
   2   6   4    74710.62    72642.00    709.21 o 
   3   6   4    60407.98    58053.51    623.87 o 
   4   6   4     2215.63     2206.80     69.75 o 
   5   6   4     4819.87     4978.30    157.89 o 
   6   6   4      146.58      266.96     46.83 o 
   7   6   4    20559.72    19587.69    325.76 o 
   8   6   4    18387.81    17980.15    317.61 o 
   9   6   4     2005.94     2165.26    155.64 o 
   1   7   4    22423.40    23022.14    256.34 o 
   2   7   4    17118.59    16928.98    186.44 o 
   3   7   4      352.31      397.34     29.13 o 
   4   7   4    11999.01    11828.16    174.85 o 
   5   7   4     1803.25     1940.12     83.58 o 
   6   7   4    20460.36    19829.18    324.87 o 
   7   7   4     9003.72     8798.15    193.28 o 
   8   7   4      408.56      643.97    103.12 o 
   9   7   4       78.32       59.40     86.52 o 
   0   8   4    36658.12    36457.40    568.13 o 
   1   8   4     9267.88     9123.34    126.65 o 
   2   8   4    14919.85    15058.38    173.57 o 
   3   8   4      123.18      194.80     35.06 o 
   4   8   4     3771.53     3843.84    108.11 o 
   5   8   4     9572.26     9496.54    191.47 o 
   6   8   4     3933.84     3959.96    121.47 o 
   7   8   4      419.30      289.28     57.40 o 
   8   8   4     6446.18     6531.71    250.82 o 
   9   8   4      690.60      825.44    124.32 o 
   1   9   4     3305.24     3287.36     69.59 o 
   2   9   4     8055.01     7785.96    110.63 o 
   3   9   4    12049.96    11774.52    193.23 o 
   4   9   4    28509.25    27649.35    346.04 o 
   5   9   4     6792.93     6750.77    146.82 o 
   6   9   4     4233.28     4343.39    132.52 o 
   7   9   4      703.91      776.27    108.22 o 
   8   9   4     6589.78     6329.75    253.81 o 
   0  10   4    49738.80    48973.58    757.85 o 
   1  10   4    23707.60    23339.78    266.18 o 
   2  10   4     2584.69     2557.28     74.66 o 
   3  10   4     2903.27     2938.81     90.68 o 
   4  10   4    10049.22     9865.35    181.58 o 
   5  10   4    19909.69    19570.22    299.55 o 
   6  10   4     5872.85     5828.94    144.59 o 
   7  10   4      264.00      307.02     90.72 o 
   8  10   4     1761.33     1744.18    156.11 o 
   1  11   4     5630.01     5550.36    108.52 o 
   2  11   4     8696.01     8566.76    173.52 o 
   3  11   4      207.15      239.77     44.06 o 
   4  11   4    14618.25    14035.32    235.50 o 
   5  11   4        5.19       19.54     43.49 o 
   6  11   4    10726.57    10651.16    274.45 o 
   7  11   4     2354.93     2430.48    144.38 o 
   0  12   4     3865.59     3948.98    135.69 o 
   1  12   4    17745.08    17857.31    283.95 o 
   2  12   4    28339.55    27577.48    405.35 o 
   3  12   4    28640.86    28223.57    445.77 o 
   4  12   4      549.32      513.36     59.43 o 
   5  12   4     1267.77     1237.39     78.06 o 
   6  12   4      113.74       55.53     72.29 o 
   7  12   4     9524.07     8919.10    333.97 o 
   1  13   4     5666.86     5699.84    145.30 o 
   2  13   4     7508.70     7304.96    249.72 o 
   3  13   4       31.73       64.24     51.21 o 
   4  13   4     6438.67     5964.66    171.87 o 
   5  13   4     1028.65     1068.63    103.53 o 
   6  13   4    12755.57    12506.82    319.52 o 
   0  14   4    10919.55    11655.84    325.48 o 
   1  14   4     1622.98     1971.27     96.43 o 
   2  14   4     8160.32     8273.23    209.70 o 
   3  14   4      612.23      594.04     82.62 o 
   4  14   4      514.24      528.29     87.53 o 
   5  14   4     2641.91     2558.66    174.95 o 
   1  15   4     2091.64     2238.53    121.44 o 
   2  15   4     2679.72     2740.59    131.19 o 
   3  15   4     5037.19     5126.49    183.02 o 
   4  15   4     9865.42    10137.40    256.64 o 
   0  16   4    20005.02    22226.71    666.96 o 
   1  16   4     9590.39    10124.84    251.53 o 
   2  16   4      632.61      614.23     80.45 o 
   3  16   4     2072.19     2214.62    129.89 o 
   1  17   4     3453.50     3595.74    184.91 o 
   1   0   5    28425.26    28950.64    405.26 o 
   2   0   5    21843.04    22019.52    287.19 o 
   3   0   5     2841.97     3117.26     88.35 o 
   4   0   5     7124.90     7194.42    142.71 o 
   5   0   5     5380.57     5036.83    375.39 o 
   6   0   5    57528.78    54319.98   1181.45 o 
   7   0   5    12788.70    12658.84    373.61 o 
   8   0   5     1047.91     1191.65    124.02 o 
   9   0   5      699.94      780.01    148.03 o 
  10   0   5     2633.11     2813.39    189.07 o 
   0   1   5     4803.01     5003.28    104.20 o 
   1   1   5      657.61      791.58     46.68 o 
   2   1   5    71891.40    71193.63    607.13 o 
   3   1   5    38656.30    38634.79    367.70 o 
   4   1   5     6675.87     6956.30     97.33 o 
   5   1   5     2648.12     2687.84    139.02 o 
   6   1   5       75.07      167.50     44.26 o 
   7   1   5     7216.70     6984.40    206.67 o 
   8   1   5    16639.33    17269.07    297.57 o 
   9   1   5       15.29        1.84     57.28 o 
  10   1   5     3217.51     3404.05    213.39 o 
   1   2   5    17810.88    17729.03    223.16 o 
   2   2   5    14100.79    14505.57    149.01 o 
   3   2   5     9674.87     9986.41    136.45 o 
   4   2   5    36197.31    35977.76    371.98 o 
   5   2   5      746.55      788.68     46.48 o 
   6   2   5     6941.57     6884.54    136.09 o 
   7   2   5      892.65      969.21     93.92 o 
   8   2   5    10273.49    10525.29    239.36 o 
   9   2   5     8300.99     8039.01    245.42 o 
  10   2   5     2044.56     1854.44    255.37 o 
   0   3   5   167169.13   160022.19   2361.59 o 
   1   3   5    41270.84    41199.73    454.14 o 
   2   3   5     5699.47     5660.06     80.13 o 
   3   3   5     1116.27     1204.76     44.29 o 
   4   3   5    53096.68    52375.12    539.65 o 
   5   3   5    42717.31    42169.66    487.70 o 
   6   3   5    36930.00    36268.49    473.44 o 
   7   3   5       80.09       68.52     41.76 o 
   8   3   5      785.21     1009.54    130.22 o 
   9   3   5     2207.83     2436.30    143.64 o 
   1   4   5    11573.74    11392.69    137.04 o 
   2   4   5    10943.02    11139.28    146.66 o 
   3   4   5     4480.87     4475.47     74.29 o 
   4   4   5    38840.88    37887.69    395.62 o 
   5   4   5     2804.41     2794.21     91.80 o 
   6   4   5     4239.79     4277.15    108.08 o 
   7   4   5      691.94      783.57     58.23 o 
   8   4   5    11678.58    11486.09    262.29 o 
   9   4   5     6984.04     6878.13    230.07 o 
   0   5   5    11393.44    11834.79    243.20 o 
   1   5   5     1430.27     1606.81     67.24 o 
   2   5   5    44976.58    45282.60    518.98 o 
   3   5   5    20471.51    20077.74    232.32 o 
   4   5   5      734.39      849.85     69.36 o 
   5   5   5     5473.82     5334.97    116.29 o 
   6   5   5      285.48      431.56     47.89 o 
   7   5   5     8819.86     8814.01    212.24 o 
   8   5   5    10963.56    11024.40    230.46 o 
   9   5   5       53.93       76.80     81.92 o 
   1   6   5    14216.48    13834.12    178.87 o 
   2   6   5    19598.83    18609.31    271.35 o 
   3   6   5      176.31      306.59     25.50 o 
   4   6   5     5833.86     5726.78    108.36 o 
   5   6   5      538.86      599.89     44.00 o 
   6   6   5    41842.73    40698.39    578.83 o 
   7   6   5    10102.95    10013.67    210.25 o 
   8   6   5      958.13      958.18     79.15 o 
   9   6   5      163.54      182.87     90.10 o 
   0   7   5      775.62      929.28     44.06 o 
   1   7   5     2684.95     2772.27     56.06 o 
   2   7   5    64769.15    61771.36    585.00 o 
   3   7   5    23139.71    22420.18    305.69 o 
   4   7   5     6068.49     6075.67    115.75 o 
   5   7   5     2541.08     2600.40     79.18 o 
   6   7   5      432.96      429.67     51.54 o 
   7   7   5     8997.23     8603.34    195.46 o 
   8   7   5    14935.55    14992.19    307.84 o 
   9   7   5      179.58      201.25     94.49 o 
   1   8   5     8935.72     8439.71    119.46 o 
   2   8   5     8936.28     8817.41    123.64 o 
   3   8   5     3682.73     3609.69     93.27 o 
   4   8   5    19415.65    18596.46    252.82 o 
   5   8   5      841.12      853.80     59.32 o 
   6   8   5     6694.54     6480.87    147.70 o 
   7   8   5      767.87      887.12     68.57 o 
   8   8   5     5021.79     4989.28    224.20 o 
   0   9   5    87918.58    85354.45   1251.12 o 
   1   9   5    22209.35    21746.18    265.76 o 
   2   9   5     2433.96     2398.33     68.51 o 
   3   9   5      405.75      478.43     54.76 o 
   4   9   5    25053.41    23981.92    312.65 o 
   5   9   5    23604.79    22853.68    333.78 o 
   6   9   5    21874.06    20770.38    317.36 o 
   7   9   5       79.31      109.66     51.17 o 
   8   9   5      695.40      824.51    104.33 o 
   1  10   5     7718.76     7430.58    134.64 o 
   2  10   5     3332.90     3461.84     95.18 o 
   3  10   5     5822.00     5814.92    129.35 o 
   4  10   5    22533.47    21072.17    312.52 o 
   5  10   5      394.66      422.27     54.89 o 
   6  10   5     1912.61     1805.20     86.80 o 
   7  10   5      245.63      308.40     79.93 o 
   8  10   5     9103.05     9216.63    386.82 o 
   0  11   5    11958.81    11864.85    291.27 o 
   1  11   5       15.15       89.09     56.37 o 
   2  11   5    12271.11    12222.15    198.02 o 
   3  11   5    10340.54    10216.79    187.69 o 
   4  11   5       43.28       21.92     50.59 o 
   5  11   5     2169.70     2242.30     95.21 o 
   6  11   5     1288.84     1401.27     83.95 o 
   7  11   5     2392.45     2472.93    189.33 o 
   1  12   5     7936.56     8076.35    170.25 o 
   2  12   5     7323.18     7529.18    189.34 o 
   3  12   5      726.33      615.33     66.30 o 
   4  12   5     2992.61     2941.24    128.03 o 
   5  12   5     1582.97     1799.06    116.13 o 
   6  12   5    20130.24    19513.07    416.90 o 
   7  12   5     5378.55     5363.20    207.63 o 
   0  13   5      284.65      230.21    209.84 o 
   1  13   5      888.92     1018.93     82.31 o 
   2  13   5    31748.44    31619.47    506.28 o 
   3  13   5    12437.08    12342.03    323.97 o 
   4  13   5     4339.45     3943.61    136.65 o 
   5  13   5      472.24      407.38     72.05 o 
   6  13   5      480.45      379.27     93.45 o 
   1  14   5     3640.03     3496.28    136.35 o 
   2  14   5     4254.92     4292.55    151.20 o 
   3  14   5     1647.72     1442.81    105.36 o 
   4  14   5     7027.58     7004.03    220.49 o 
   5  14   5      223.83      313.30    109.26 o 
   0  15   5    29796.91    31968.20    851.30 o 
   1  15   5     7183.46     7947.55    214.10 o 
   2  15   5      375.13      411.78     78.14 o 
   3  15   5      217.96      244.48     75.38 o 
   4  15   5     9336.67     9685.16    254.38 o 
   1  16   5     2133.20     2455.76    153.29 o 
   2  16   5     1244.05     1272.74    108.32 o 
   3  16   5      969.99      872.88    101.54 o 
   0   0   6     8055.25     8075.16    190.31 o 
   1   0   6     2262.60     2421.96     53.63 o 
   2   0   6   192275.27   185523.83   2055.94 o 
   3   0   6    24435.93    24812.82    377.63 o 
   4   0   6    24735.26    24959.18    435.67 o 
   5   0   6    11300.53    11372.52    211.13 o 
   6   0   6     7083.85     7030.48    481.43 o 
   7   0   6     6192.53     5804.53    280.74 o 
   8   0   6    31713.73    31427.67    774.55 o 
   9   0   6       59.49       74.78     69.71 o 
   1   1   6    13518.93    13523.72    126.69 o 
   2   1   6    17774.17    17848.56    169.18 o 
   3   1   6     3991.10     4024.89     63.03 o 
   4   1   6     5447.73     5677.26     82.42 o 
   5   1   6       65.80      154.82     28.01 o 
   6   1   6    22602.15    22304.61    315.59 o 
   7   1   6     4551.31     4810.86    132.07 o 
   8   1   6       87.53      153.62     59.67 o 
   9   1   6     5337.72     5242.36    173.31 o 
   0   2   6    96424.73    96150.34   1109.81 o 
   1   2   6     2619.02     2776.22     49.51 o 
   2   2   6     1474.85     1653.41     39.53 o 
   3   2   6    13354.24    13753.07    160.84 o 
   4   2   6    19887.79    20106.38    225.56 o 
   5   2   6    21075.24    21145.87    266.57 o 
   6   2   6    14072.99    13792.55    198.26 o 
   7   2   6     3519.05     3084.68    182.50 o 
   8   2   6     2629.63     2681.89    106.84 o 
   9   2   6       82.10      146.76    111.51 o 
   1   3   6    23032.53    23166.13    254.64 o 
   2   3   6     3726.05     3815.72     59.97 o 
   3   3   6     3697.39     3693.99     92.56 o 
   4   3   6    48943.66    49172.98    542.50 o 
   5   3   6        3.72       31.90     26.99 o 
   6   3   6      250.71      369.87     40.96 o 
   7   3   6     1604.59     1440.28     73.82 o 
   8   3   6    19668.86    20000.79    475.59 o 
   9   3   6     5880.70     5920.20    214.97 o 
   0   4   6   103340.49   101724.47   1532.45 o 
   1   4   6     2928.05     3099.60     65.07 o 
   2   4   6      603.37      729.55     34.44 o 
   3   4   6    16273.81    16345.02    193.93 o 
   4   4   6    24295.23    24333.55    273.20 o 
   5   4   6    16591.44    16386.19    224.49 o 
   6   4   6    16252.20    15679.80    242.11 o 
   7   4   6     3071.40     2983.22     95.89 o 
   8   4   6      620.89      601.00     89.07 o 
   9   4   6       56.29      118.58     78.82 o 
   1   5   6    17345.92    17121.58    197.64 o 
   2   5   6    13632.45    13527.46    201.38 o 
   3   5   6     8034.22     8183.38    117.32 o 
   4   5   6    10398.41    10437.11    159.58 o 
   5   5   6      648.11      692.73     62.58 o 
   6   5   6    20434.78    20017.40    271.69 o 
   7   5   6     2816.51     2721.15     96.06 o 
   8   5   6       61.97      107.89     61.81 o 
   9   5   6     3889.13     3914.72    188.53 o 
   0   6   6     6474.74     6168.89    168.18 o 
   1   6   6     2543.14     2857.72     67.38 o 
   2   6   6   114625.56   112373.77   1166.62 o 
   3   6   6    20866.46    20941.20    258.67 o 
   4   6   6    21851.09    21713.68    302.33 o 
   5   6   6     8187.59     7730.08    145.15 o 
   6   6   6     7242.94     7319.34    177.86 o 
   7   6   6     4011.94     4096.10    118.21 o 
   8   6   6    17779.30    17780.88    291.32 o 
   9   6   6       42.82       59.91    111.86 o 
   1   7   6    13831.30    13790.21    184.98 o 
   2   7   6    13674.80    13736.79    186.05 o 
   3   7   6     6155.36     6069.23    123.17 o 
   4   7   6     4688.54     4739.98    150.59 o 
   5   7   6       81.93      104.39     35.63 o 
   6   7   6    23875.73    23122.22    337.11 o 
   7   7   6     1932.31     1907.29     91.03 o 
   8   7   6      442.13      472.65     63.41 o 
   9   7   6     4224.38     4050.04    213.97 o 
   0   8   6    37910.97    37894.33    578.01 o 
   1   8   6     2921.11     2923.44     70.07 o 
   2   8   6     3267.11     3412.10     77.51 o 
   3   8   6     6920.93     6952.34    137.70 o 
   4   8   6     6410.70     6200.14    124.36 o 
   5   8   6    14428.87    13942.97    213.46 o 
   6   8   6     5105.61     4957.71    128.42 o 
   7   8   6     2013.85     2028.89     92.01 o 
   8   8   6     2266.81     2063.97    146.82 o 
   1   9   6    11369.25    11198.02    174.68 o 
   2   9   6     1939.22     1949.17     70.89 o 
   3   9   6     1924.32     1938.09     74.32 o 
   4   9   6    27026.22    26490.59    358.91 o 
   5   9   6       97.77      130.79     46.90 o 
   6   9   6      194.64      269.24     53.55 o 
   7   9   6     1395.66     1288.31     81.98 o 
   8   9   6    12136.51    12097.15    308.20 o 
   0  10   6    66798.38    66150.63   1141.11 o 
   1  10   6      638.79      640.37     74.83 o 
   2  10   6      925.13     1057.67     67.96 o 
   3  10   6     7675.31     7275.76    202.62 o 
   4  10   6    18861.87    17916.44    279.21 o 
   5  10   6     8466.44     8012.44    170.74 o 
   6  10   6    13069.81    12706.43    234.29 o 
   7  10   6     2450.19     2208.94    103.00 o 
   1  11   6     6299.18     6404.69    164.32 o 
   2  11   6     5164.72     5112.29    131.34 o 
   3  11   6     1483.47     1376.97     81.00 o 
   4  11   6     5268.49     5171.63    159.32 o 
   5  11   6        0.87       51.38     48.71 o 
   6  11   6     6636.86     6445.73    160.47 o 
   7  11   6     3226.61     3053.55    190.49 o 
   0  12   6     1845.49     1716.61    112.88 o 
   1  12   6      481.40      417.16     63.92 o 
   2  12   6    50603.24    49173.60    896.47 o 
   3  12   6     8754.17     8499.60    276.87 o 
   4  12   6     7530.02     7541.31    183.96 o 
   5  12   6     3696.19     3375.20    157.85 o 
   6  12   6     2227.97     2207.84    105.10 o 
   1  13   6     4819.72     4888.17    153.43 o 
   2  13   6     6513.80     6576.35    184.90 o 
   3  13   6     1918.62     1900.84    105.99 o 
   4  13   6     1298.90     1368.85     94.48 o 
   5  13   6       29.95      -14.69     59.33 o 
   6  13   6    11200.32    11226.44    356.22 o 
   0  14   6     9860.12    10348.66    388.65 o 
   1  14   6     1734.13     1956.25    140.54 o 
   2  14   6     3442.48     3471.21    141.92 o 
   3  14   6     2425.55     2619.45    131.09 o 
   4  14   6     1087.84     1314.45    113.39 o 
   5  14   6     7107.82     7272.38    201.78 o 
   1  15   6     5024.27     5682.64    211.14 o 
   2  15   6      807.05      897.80     94.11 o 
   3  15   6     1407.00     1468.89    161.91 o 
   4  15   6    11340.85    11674.50    285.76 o 
   0  16   6    27697.53    29420.24    815.99 o 
   1  16   6      359.89      377.36     99.41 o 
   2  16   6     1196.14     1407.19    174.83 o 
   1   0   7    31825.63    31249.67    556.63 o 
   2   0   7    41587.16    42332.62    484.61 o 
   3   0   7    17153.12    17138.57    248.22 o 
   4   0   7     4361.66     4539.27    100.06 o 
   5   0   7     2471.55     2622.55    149.95 o 
   6   0   7    29291.85    29158.77    706.73 o 
   7   0   7      336.96      352.42     68.01 o 
   8   0   7     2665.05     2849.19    170.70 o 
   9   0   7    13053.21    12771.14    471.23 o 
   0   1   7     1713.69     1995.02     54.47 o 
   1   1   7    12142.16    12223.83    120.18 o 
   2   1   7    44960.33    43843.66    412.40 o 
   3   1   7     5114.12     5191.03     80.12 o 
   4   1   7     1759.61     1816.65     60.87 o 
   5   1   7    29994.78    30222.98    389.38 o 
   6   1   7     1148.79     1157.46     61.67 o 
   7   1   7     2830.11     2774.41    105.90 o 
   8   1   7    12113.00    11926.14    240.64 o 
   9   1   7      602.48      570.64     91.73 o 
   1   2   7    36237.78    36152.75    308.83 o 
   2   2   7     6665.57     7005.89     82.19 o 
   3   2   7     3567.40     3662.94     61.31 o 
   4   2   7    29356.16    29629.62    348.48 o 
   5   2   7       81.07      185.34     31.33 o 
   6   2   7     2782.17     2995.67     93.10 o 
   7   2   7     6602.22     6478.92    158.40 o 
   8   2   7     4568.30     4531.37    157.31 o 
   9   2   7     4580.70     4798.15    199.08 o 
   0   3   7   151083.88   149986.84   1935.95 o 
   1   3   7     6480.03     6914.82     83.35 o 
   2   3   7    12528.40    12469.35    133.08 o 
   3   3   7    42118.99    41927.87    468.65 o 
   4   3   7    35768.53    35995.52    415.76 o 
   5   3   7     4614.67     4492.12     95.29 o 
   6   3   7    24715.21    23528.71    302.90 o 
   7   3   7    11937.17    11255.50    224.84 o 
   8   3   7      123.12      225.24     75.96 o 
   9   3   7      103.60      213.20     84.87 o 
   1   4   7    27015.34    27093.25    309.30 o 
   2   4   7     2092.89     2167.52     74.55 o 
   3   4   7     1689.24     1827.14     56.93 o 
   4   4   7    22364.08    22528.58    275.89 o 
   5   4   7      116.18      289.84     67.04 o 
   6   4   7     1699.38     1753.59     82.49 o 
   7   4   7    11326.11    11008.69    267.84 o 
   8   4   7     7341.60     7335.04    208.07 o 
   9   4   7     4744.75     4926.15    208.31 o 
   0   5   7     2955.50     2978.94     94.91 o 
   1   5   7     4760.16     4797.48     89.61 o 
   2   5   7    34411.01    34443.57    397.41 o 
   3   5   7     7585.52     7599.58    123.48 o 
   4   5   7     1497.88     1652.21    105.24 o 
   5   5   7    14878.16    14628.65    213.43 o 
   6   5   7      301.90      349.93     53.43 o 
   7   5   7     2605.24     2465.05    102.23 o 
   8   5   7    11092.21    10740.52    262.30 o 
   9   5   7      560.42      592.27    103.94 o 
   1   6   7    14244.07    14132.04    196.70 o 
   2   6   7    13621.29    13559.99    184.34 o 
   3   6   7    10017.00     9735.80    215.56 o 
   4   6   7      713.24      738.49     47.75 o 
   5   6   7     3080.88     3149.14     89.02 o 
   6   6   7    23326.42    22641.49    306.49 o 
   7   6   7     2064.84     2050.16     93.94 o 
   8   6   7      661.20      687.85     87.09 o 
   9   6   7    15512.80    15590.67    405.49 o 
   0   7   7      303.75      286.67     46.41 o 
   1   7   7    12760.86    13239.13    169.82 o 
   2   7   7    43189.28    43218.68    488.18 o 
   3   7   7     1636.50     1707.88     67.49 o 
   4   7   7     5186.03     4898.35    108.43 o 
   5   7   7    21291.24    20604.44    282.94 o 
   6   7   7      257.63      469.43     73.19 o 
   7   7   7      783.99      912.39     69.81 o 
   8   7   7    12682.42    12031.51    260.45 o 
   1   8   7    17768.11    17570.24    250.70 o 
   2   8   7     3053.84     2960.04     84.29 o 
   3   8   7     2902.94     2900.98     87.88 o 
   4   8   7    14116.06    13839.41    226.82 o 
   5   8   7       19.24      125.27     42.46 o 
   6   8   7     2761.23     2715.17    101.25 o 
   7   8   7     4069.66     3996.37    137.64 o 
   8   8   7     2923.23     2852.79    116.58 o 
   0   9   7    72409.84    73184.20   1051.90 o 
   1   9   7     2114.10     2132.63     72.21 o 
   2   9   7     6937.82     6879.67    155.81 o 
   3   9   7    23775.09    23020.28    329.19 o 
   4   9   7    21299.55    20499.48    306.56 o 
   5   9   7     3620.53     3459.95    109.08 o 
   6   9   7    13245.42    12689.82    243.33 o 
   7   9   7     7124.97     6767.12    167.30 o 
   8   9   7       98.33      122.14     71.12 o 
   1  10   7    16645.74    16333.68    261.46 o 
   2  10   7     2903.85     2769.31    103.91 o 
   3  10   7     1395.89     1403.60     81.63 o 
   4  10   7    18123.54    17766.79    261.18 o 
   5  10   7      674.55      676.95     64.92 o 
   6  10   7      629.16      583.35     66.60 o 
   7  10   7     5171.00     5015.07    149.98 o 
   0  11   7     1060.00     1281.62    122.79 o 
   1  11   7      874.47     1017.23     67.47 o 
   2  11   7     9682.11     9845.90    194.84 o 
   3  11   7     7423.97     7311.15    175.34 o 
   4  11   7       25.89       41.90     52.27 o 
   5  11   7     7556.90     7254.50    259.04 o 
   6  11   7       31.45      -26.29     51.81 o 
   7  11   7     3270.87     3323.42    129.88 o 
   1  12   7     9366.35     9213.07    211.81 o 
   2  12   7    10470.65    10290.37    206.17 o 
   3  12   7     5297.68     5101.62    150.43 o 
   4  12   7     1475.48     1362.25     90.13 o 
   5  12   7      817.30      895.61     83.91 o 
   6  12   7    11468.06    11269.41    352.19 o 
   0  13   7     1077.31     1187.31    146.43 o 
   1  13   7     6696.83     6858.16    184.43 o 
   2  13   7    20639.32    21148.96    380.90 o 
   3  13   7      377.57      543.21     74.71 o 
   4  13   7     2422.07     2417.14    117.82 o 
   5  13   7    13500.61    13306.27    405.91 o 
   1  14   7     7448.44     7756.24    239.63 o 
   2  14   7     1609.57     1646.81    108.19 o 
   3  14   7     1514.45     1657.14    113.71 o 
   4  14   7     5815.70     5763.32    233.64 o 
   0  15   7    29444.24    32944.00    878.40 o 
   1  15   7      426.75      548.81    106.19 o 
   2  15   7     1948.57     1903.39    137.36 o 
   3  15   7     7827.65     7590.24    219.84 o 
   1  16   7     4879.51     5316.62    215.33 o 
   0   0   8      187.77      265.39     43.83 o 
   1   0   8    50877.67    48757.80    595.55 o 
   2   0   8    53001.89    51883.46    589.02 o 
   3   0   8     4008.54     4226.55     95.02 o 
   4   0   8     8022.00     7810.26    144.27 o 
   5   0   8    72477.72    71313.50   1022.13 o 
   6   0   8      628.48     1021.12    154.61 o 
   7   0   8      158.33      240.22     67.86 o 
   8   0   8    11264.17    10479.42    287.42 o 
   9   0   8     2553.13     2752.28    193.68 o 
   1   1   8    29949.75    29872.39    252.68 o 
   2   1   8     3811.88     3758.83     55.01 o 
   3   1   8     9362.70     9376.84    112.99 o 
   4   1   8     4324.51     4529.46     90.06 o 
   5   1   8     4287.83     4275.37    106.55 o 
   6   1   8    10324.65    10192.01    185.33 o 
   7   1   8     1111.93     1106.82     74.83 o 
   8   1   8       97.48      137.23     63.56 o 
   9   1   8    15214.48    14488.34    282.98 o 
   0   2   8    45288.11    45143.70    551.06 o 
   1   2   8     1724.52     1915.06     42.37 o 
   2   2   8      911.29     1003.93     31.77 o 
   3   2   8    38141.61    37593.57    369.78 o 
   4   2   8     3955.09     4056.83    110.08 o 
   5   2   8     7077.74     7329.38    141.32 o 
   6   2   8     4347.63     4164.55    110.70 o 
   7   2   8    12446.52    12224.75    242.68 o 
   8   2   8     1329.19     1188.95     97.94 o 
   9   2   8       60.57      145.79     84.30 o 
   1   3   8    37411.61    37327.98    322.63 o 
   2   3   8     1181.24     1231.85     32.02 o 
   3   3   8      991.04     1069.57     72.70 o 
   4   3   8    21531.21    21591.27    273.95 o 
   5   3   8     4643.34     4507.59    129.56 o 
   6   3   8      600.07      719.47     65.64 o 
   7   3   8    19645.23    18665.08    322.89 o 
   8   3   8     3653.59     3581.05    149.38 o 
   9   3   8      333.47      480.84     99.85 o 
   0   4   8    32806.64    31963.80    568.69 o 
   1   4   8     4847.75     4989.39     90.87 o 
   2   4   8      455.52      538.37     30.68 o 
   3   4   8    52169.77    51009.45    558.27 o 
   4   4   8     8165.11     8290.96    153.58 o 
   5   4   8     4506.98     4710.36    114.90 o 
   6   4   8     2620.61     2599.95     91.28 o 
   7   4   8    15418.35    14988.10    420.40 o 
   8   4   8     1273.37     1359.50    104.10 o 
   9   4   8      400.22      454.91    101.94 o 
   1   5   8    26935.23    26812.21    315.68 o 
   2   5   8    11496.47    11314.10    187.05 o 
   3   5   8     8881.25     8926.87    142.01 o 
   4   5   8     6467.79     6598.93    137.23 o 
   5   5   8      486.49      475.13     50.65 o 
   6   5   8     5083.05     5168.43    129.47 o 
   7   5   8      506.50      586.43     68.88 o 
   8   5   8      116.04      161.16     70.98 o 
   0   6   8     2076.47     1890.70    114.99 o 
   1   6   8    41905.54    41845.41    466.14 o 
   2   6   8    38731.70    38082.64    467.83 o 
   3   6   8      890.18      972.09     87.76 o 
   4   6   8     1340.83     1446.96     84.54 o 
   5   6   8    60911.54    58559.48    713.04 o 
   6   6   8     2604.42     2609.41     97.80 o 
   7   6   8      160.16      178.34     56.59 o 
   8   6   8    10314.07    10438.69    268.10 o 
   1   7   8    19141.78    18948.97    264.64 o 
   2   7   8     7934.36     8208.14    147.29 o 
   3   7   8    10356.60    10204.42    186.35 o 
   4   7   8     4605.82     4665.70    113.66 o 
   5   7   8     2260.46     2354.28     84.49 o 
   6   7   8     5323.04     5724.74    142.70 o 
   7   7   8      146.74      149.48     59.37 o 
   8   7   8      116.10       79.17     72.60 o 
   0   8   8    22080.10    21944.44    409.86 o 
   1   8   8       71.44      118.97     35.28 o 
   2   8   8      944.24      912.56     63.74 o 
   3   8   8    17538.67    17256.79    263.11 o 
   4   8   8     3303.54     3438.19    121.50 o 
   5   8   8     9169.62     8924.54    179.12 o 
   6   8   8     1774.76     1849.81     92.59 o 
   7   8   8     6445.58     6174.25    187.06 o 
   8   8   8     1278.08     1240.41    112.24 o 
   1   9   8    19976.34    19784.00    270.76 o 
   2   9   8      343.52      370.59     54.72 o 
   3   9   8      481.68      475.60     60.40 o 
   4   9   8    11776.11    11453.38    212.57 o 
   5   9   8     1837.47     1853.36     87.52 o 
   6   9   8      511.78      603.44     65.80 o 
   7   9   8    13385.43    12972.57    248.29 o 
   0  10   8    24387.53    24418.12    423.52 o 
   1  10   8     5753.63     5818.44    139.13 o 
   2  10   8      183.95      253.95     54.31 o 
   3  10   8    31017.22    30048.47    546.63 o 
   4  10   8     2648.11     2586.93    124.29 o 
   5  10   8      928.96      905.35     90.11 o 
   6  10   8     3776.80     3659.96    141.12 o 
   7  10   8    11370.36    11128.11    230.42 o 
   1  11   8    12478.85    12209.18    221.77 o 
   2  11   8     1869.04     1970.60     94.52 o 
   3  11   8     2492.06     2585.79    109.87 o 
   4  11   8     1981.82     2066.06    102.78 o 
   5  11   8      614.40      625.90     76.86 o 
   6  11   8     4385.83     4339.02    192.98 o 
   0  12   8      143.89      234.98    154.15 o 
   1  12   8    15637.00    16332.65    350.01 o 
   2  12   8    18310.74    17984.62    533.47 o 
   3  12   8      605.82      599.19     71.52 o 
   4  12   8     2763.62     2589.03    117.96 o 
   5  12   8    25145.39    24284.37    688.84 o 
   6  12   8      274.17      322.60     76.18 o 
   1  13   8     7701.90     7978.14    204.25 o 
   2  13   8     1777.26     1785.28    106.42 o 
   3  13   8     4826.30     5047.23    149.88 o 
   4  13   8     1427.01     1394.37    127.88 o 
   5  13   8     2174.13     2133.88    133.61 o 
   0  14   8     8853.89     9372.65    378.79 o 
   1  14   8      826.48     1014.41    108.59 o 
   2  14   8      623.13      625.72     84.12 o 
   3  14   8     4707.68     4929.03    173.71 o 
   4  14   8      948.66      990.75     91.13 o 
   1  15   8     7881.20     8286.53    257.94 o 
   2  15   8      445.86      368.80     95.41 o 
   1   0   9    22978.58    22479.31    299.67 o 
   2   0   9     1348.94     1394.16     59.09 o 
   3   0   9    19163.68    19128.35    281.67 o 
   4   0   9     6419.37     6597.68    159.91 o 
   5   0   9     8055.27     8076.29    190.98 o 
   6   0   9     5609.13     5538.93    185.72 o 
   7   0   9     1070.14      720.10    173.76 o 
   8   0   9      341.93      413.80    111.25 o 
   9   0   9    24245.84    23582.33    624.99 o 
   0   1   9    11240.62    11603.24    177.82 o 
   1   1   9    28270.31    27773.44    241.14 o 
   2   1   9     5510.21     5483.90     71.96 o 
   3   1   9     2106.92     2321.83     56.52 o 
   4   1   9       25.81       94.84     26.62 o 
   5   1   9    52582.93    51552.61    623.60 o 
   6   1   9      254.84      303.23     51.86 o 
   7   1   9     1625.91     1546.47     89.14 o 
   8   1   9     1959.54     1972.74    111.55 o 
   9   1   9     1514.24     1788.75    122.74 o 
   1   2   9    28252.92    27821.97    241.38 o 
   2   2   9     1986.73     1990.99     42.44 o 
   3   2   9     3132.53     3255.33     71.43 o 
   4   2   9     7528.54     7386.70    126.63 o 
   5   2   9      753.54      668.13     61.12 o 
   6   2   9     3986.70     4186.72    131.07 o 
   7   2   9    11765.65    12345.82    249.60 o 
   8   2   9      756.27      842.67     91.38 o 
   9   2   9     2250.32     2415.96    154.69 o 
   0   3   9    11179.23    11150.04    167.42 o 
   1   3   9    23116.95    23046.36    205.76 o 
   2   3   9     1111.97     1207.12     37.63 o 
   3   3   9   101210.21    98226.70   1104.15 o 
   4   3   9      526.89      839.61     81.36 o 
   5   3   9      374.56      547.63     50.76 o 
   6   3   9     1351.03     1350.36     83.94 o 
   7   3   9    30705.80    29844.79    465.87 o 
   8   3   9      917.25      823.65     91.76 o 
   1   4   9    26214.95    25906.41    282.56 o 
   2   4   9     2273.23     2248.01     73.90 o 
   3   4   9     1100.23     1140.27     61.10 o 
   4   4   9     7379.30     7319.88    145.71 o 
   5   4   9      523.66      513.66     51.75 o 
   6   4   9     4896.02     4744.89    144.50 o 
   7   4   9    14817.07    14431.78    280.85 o 
   8   4   9      383.94      450.79     82.61 o 
   0   5   9     2857.85     3041.30    117.31 o 
   1   5   9    11512.08    11460.95    152.08 o 
   2   5   9     3124.23     3192.76     79.60 o 
   3   5   9     2784.85     2747.41     77.56 o 
   4   5   9      425.56      562.19     50.96 o 
   5   5   9    35390.72    33889.46    450.48 o 
   6   5   9       84.93       97.78     46.60 o 
   7   5   9     3206.31     3096.55    127.96 o 
   8   5   9     1836.05     1906.92    139.10 o 
   1   6   9    16813.11    17395.79    229.48 o 
   2   6   9     1880.61     1822.30     69.16 o 
   3   6   9     9964.45    10154.57    293.67 o 
   4   6   9     6676.24     6448.22    145.63 o 
   5   6   9    10655.54    10555.56    198.75 o 
   6   6   9     5284.03     5107.20    147.82 o 
   7   6   9      360.96      436.05     82.88 o 
   8   6   9      146.99      190.87     79.09 o 
   0   7   9     4931.17     5024.65    143.35 o 
   1   7   9    24665.82    24485.63    303.55 o 
   2   7   9     1242.83     1475.22     64.15 o 
   3   7   9      293.35      480.12     89.64 o 
   4   7   9       11.59      111.01     45.24 o 
   5   7   9    43928.93    42609.67    554.57 o 
   6   7   9      307.53      340.29     61.89 o 
   7   7   9      755.39      790.48     95.33 o 
   8   7   9     1199.67     1317.35    125.43 o 
   1   8   9    17700.30    17654.16    240.15 o 
   2   8   9     1369.45     1297.38     81.40 o 
   3   8   9     2493.54     2544.14    101.10 o 
   4   8   9     6358.72     6109.23    154.79 o 
   5   8   9       14.15       -2.59     46.84 o 
   6   8   9     2314.25     2277.67    141.10 o 
   7   8   9     6978.83     6694.12    185.28 o 
   0   9   9     7831.17     7654.93    225.35 o 
   1   9   9    11778.55    11565.27    187.46 o 
   2   9   9      725.01      721.29     64.28 o 
   3   9   9    57684.89    55814.20    771.52 o 
   4   9   9      590.71      731.37     66.10 o 
   5   9   9      302.31      348.44     61.24 o 
   6   9   9      944.70      910.52     89.86 o 
   7   9   9    19139.78    19238.51    440.52 o 
   1  10   9    16319.55    16213.24    297.86 o 
   2  10   9     1336.02     1397.02     83.10 o 
   3  10   9     1051.14     1050.17     78.16 o 
   4  10   9     2958.16     2915.64    110.70 o 
   5  10   9     1485.74     1443.54     94.90 o 
   6  10   9     2782.05     2822.77    129.17 o 
   0  11   9     2185.09     2176.97    127.14 o 
   1  11   9     3483.87     3570.84    131.25 o 
   2  11   9     4755.04     4792.53    137.21 o 
   3  11   9     5099.60     5062.53    150.48 o 
   4  11   9      184.21      223.38     61.84 o 
   5  11   9    14912.05    14210.99    461.83 o 
   6  11   9       15.67       12.21     67.16 o 
   1  12   9     8290.25     8134.17    180.71 o 
   2  12   9      716.52      791.64     73.92 o 
   3  12   9     6986.87     7084.91    203.12 o 
   4  12   9     2188.93     2348.58    117.62 o 
   5  12   9     2881.78     2910.59    132.34 o 
   0  13   9     4057.16     3677.98    234.03 o 
   1  13   9    16198.93    16885.07    380.56 o 
   2  13   9     1008.82     1159.76     84.83 o 
   3  13   9      184.63      215.66     63.72 o 
   4  13   9       34.22       74.42     66.42 o 
   1  14   9     6681.91     7024.76    322.64 o 
   2  14   9      469.97      536.45     84.07 o 
   3  14   9     1681.88     1704.17    103.63 o 
   0  15   9     3061.97     3461.00    245.96 o 
   1  15   9     3917.15     4240.23    190.71 o 
   0   0  10    24514.40    23867.04    420.19 o 
   1   0  10    63771.45    62275.78    708.67 o 
   2   0  10     1960.90     2219.30    142.77 o 
   3   0  10      746.36      857.88     45.37 o 
   4   0  10     4103.91     3899.82    124.50 o 
   5   0  10    60217.52    58316.43    867.78 o 
   6   0  10     1947.13     1906.25    149.07 o 
   7   0  10      295.50      454.00    110.52 o 
   8   0  10      144.75      169.39    107.50 o 
   1   1  10    21580.33    21020.25    187.24 o 
   2   1  10      338.96      391.06     25.35 o 
   3   1  10    15002.98    14625.50    165.44 o 
   4   1  10     6485.02     6276.63    124.01 o 
   5   1  10     1736.60     1831.50     73.05 o 
   6   1  10      352.65      388.97     53.43 o 
   7   1  10     1848.12     1709.37    110.90 o 
   8   1  10      217.97      280.53     78.51 o 
   0   2  10     1764.84     1877.47     63.20 o 
   1   2  10      681.20      781.76     31.59 o 
   2   2  10     6231.76     6240.11     88.59 o 
   3   2  10    40648.02    39670.78    441.94 o 
   4   2  10      120.10      119.57     31.47 o 
   5   2  10     5298.10     5151.15    141.94 o 
   6   2  10       13.75       84.45     50.12 o 
   7   2  10    12148.06    12422.55    229.74 o 
   8   2  10     2004.20     2092.14    128.47 o 
   1   3  10    36530.33    36166.86    334.93 o 
   2   3  10     1686.87     1760.72     43.64 o 
   3   3  10     2140.73     2257.63     71.24 o 
   4   3  10      116.28      163.14     39.40 o 
   5   3  10     3122.32     3113.57    114.12 o 
   6   3  10     4858.86     4718.14    144.82 o 
   7   3  10    21457.26    21138.52    367.15 o 
   8   3  10      346.94      349.70     81.52 o 
   0   4  10     3363.61     3602.08    100.09 o 
   1   4  10     2824.12     2936.39     65.16 o 
   2   4  10    14743.73    15165.01    195.85 o 
   3   4  10    39242.12    38900.41    449.32 o 
   4   4  10     1620.96     1721.23     75.26 o 
   5   4  10     3033.68     3169.79    100.90 o 
   6   4  10        8.55      -27.35     50.38 o 
   7   4  10    15141.36    15220.62    416.50 o 
   8   4  10     2127.29     2264.20    135.21 o 
   1   5  10    28778.12    28571.93    314.71 o 
   2   5  10      539.97      668.70     52.49 o 
   3   5  10    12978.63    12807.47    202.71 o 
   4   5  10     1327.41     1365.46     71.68 o 
   5   5  10     1550.10     1605.38     80.49 o 
   6   5  10     1593.07     1547.51     96.43 o 
   7   5  10     2425.31     2353.87    170.65 o 
   8   5  10      587.39      663.68     95.42 o 
   0   6  10    42459.55    40957.99    632.42 o 
   1   6  10    40327.56    40336.63    461.31 o 
   2   6  10       36.29      191.84     74.61 o 
   3   6  10     1727.36     1766.40     93.51 o 
   4   6  10     1320.29     1356.18     73.95 o 
   5   6  10    45870.55    46514.70    598.09 o 
   6   6  10     3147.05     3299.42    114.86 o 
   7   6  10      174.79      214.77     87.53 o 
   8   6  10       39.73      -42.16     72.51 o 
   1   7  10    21011.66    20438.13    267.63 o 
   2   7  10      578.13      597.00     58.09 o 
   3   7  10    12599.45    12757.68    224.62 o 
   4   7  10     2717.89     2697.10    116.38 o 
   5   7  10     2133.38     2193.69    139.72 o 
   6   7  10      296.46      259.97     58.42 o 
   7   7  10     1135.26     1056.45    107.90 o 
   0   8  10     6274.10     6557.75    175.97 o 
   1   8  10       53.90      156.28     36.87 o 
   2   8  10     2716.72     2720.55    104.18 o 
   3   8  10    21003.05    20558.40    339.28 o 
   4   8  10       21.77        5.70     48.26 o 
   5   8  10     5146.42     5215.53    143.73 o 
   6   8  10      513.05      632.92     77.42 o 
   7   8  10     7409.60     7619.40    237.98 o 
   1   9  10    18381.33    18037.76    288.67 o 
   2   9  10     1439.77     1474.91     83.70 o 
   3   9  10     1216.96     1215.64     82.08 o 
   4   9  10      205.29      181.46     55.58 o 
   5   9  10     2179.10     2154.43    102.77 o 
   6   9  10     2808.17     2631.11    124.05 o 
   0  10  10      256.38      428.15     76.20 o 
   1  10  10     1904.10     1802.11     86.61 o 
   2  10  10     6860.76     6892.62    163.61 o 
   3  10  10    30832.90    29814.97    578.92 o 
   4  10  10     1192.44     1374.07     85.84 o 
   5  10  10     1498.05     1588.22    101.17 o 
   6  10  10      342.55      412.37     80.36 o 
   1  11  10     9712.11     9965.44    202.38 o 
   2  11  10      551.23      556.17     66.98 o 
   3  11  10     5099.03     5158.45    155.26 o 
   4  11  10     1735.61     1636.38     93.71 o 
   5  11  10      329.97      402.22     76.82 o 
   0  12  10     6785.50     6998.67    481.62 o 
   1  12  10    21025.42    21007.39    337.22 o 
   2  12  10      259.57      318.32     63.84 o 
   3  12  10      302.44      462.90     70.92 o 
   4  12  10     1024.29      984.96     91.09 o 
   5  12  10    24285.50    23827.92    415.37 o 
   1  13  10     7810.96     8473.29    254.17 o 
   2  13  10       58.73      180.99     62.39 o 
   3  13  10     5963.68     5742.34    191.39 o 
   4  13  10     2887.09     2863.64    132.25 o 
   0  14  10     3328.17     3257.17    338.77 o 
   1  14  10      103.13       85.62     81.33 o 
   2  14  10      243.55      425.96     96.21 o 
   1   0  11    21945.07    21693.42    288.31 o 
   2   0  11      436.68      464.90     40.70 o 
   3   0  11    16434.73    15884.49    265.10 o 
   4   0  11     8221.29     8005.46    222.25 o 
   5   0  11     3652.42     3731.55    157.02 o 
   6   0  11      612.85      577.38    109.56 o 
   7   0  11     2622.61     2720.29    189.73 o 
   8   0  11     5353.22     5310.17    263.98 o 
   0   1  11    19053.14    18393.37    253.31 o 
   1   1  11    13212.13    13343.84    135.29 o 
   2   1  11     1776.94     1849.75     48.37 o 
   3   1  11     6239.95     6126.13    102.06 o 
   4   1  11     3418.64     3372.89     98.33 o 
   5   1  11    25434.88    24965.38    327.66 o 
   6   1  11     2642.04     2566.46    168.80 o 
   7   1  11     4614.21     4577.69    166.02 o 
   8   1  11      154.00      144.41     81.87 o 
   1   2  11    25014.37    24359.89    228.53 o 
   2   2  11     1106.52     1267.03     39.31 o 
   3   2  11     4983.89     5098.20    100.96 o 
   4   2  11      265.43      313.17     48.31 o 
   5   2  11       10.67       79.15     37.52 o 
   6   2  11     3581.61     3380.71    124.48 o 
   7   2  11     9605.24     9158.00    214.82 o 
   8   2  11      149.48      227.89     79.81 o 
   0   3  11    12985.22    13017.63    198.32 o 
   1   3  11     2111.81     2187.91     52.12 o 
   2   3  11    22940.35    22337.78    234.80 o 
   3   3  11    51847.62    50489.82    526.66 o 
   4   3  11    11064.17    10731.47    175.28 o 
   5   3  11     4205.27     4433.06    138.89 o 
   6   3  11     4053.47     3950.14    154.42 o 
   7   3  11    15922.52    15572.43    304.16 o 
   8   3  11     3774.47     3659.08    161.88 o 
   1   4  11    15371.09    15216.71    181.96 o 
   2   4  11     2417.43     2312.30     65.35 o 
   3   4  11     4726.19     4900.83    108.46 o 
   4   4  11      176.98      244.88     46.58 o 
   5   4  11      344.05      485.62     66.92 o 
   6   4  11     4474.63     4519.90    151.12 o 
   7   4  11     8168.87     8413.67    255.07 o 
   8   4  11      953.99      925.33    107.64 o 
   0   5  11     2808.86     2835.08     95.55 o 
   1   5  11    16609.20    16690.95    212.15 o 
   2   5  11     1250.54     1176.41     57.90 o 
   3   5  11    12571.67    12197.26    210.31 o 
   4   5  11      780.97      839.71     64.72 o 
   5   5  11    22216.21    22164.64    334.22 o 
   6   5  11      742.95      890.62     86.53 o 
   7   5  11     2053.62     2253.24    121.11 o 
   1   6  11     7323.91     7649.98    168.70 o 
   2   6  11        8.95       42.88     34.78 o 
   3   6  11    13095.17    13001.91    223.78 o 
   4   6  11     8668.21     8201.94    172.97 o 
   5   6  11      800.27      971.43     73.41 o 
   6   6  11      650.84      653.13     82.65 o 
   7   6  11     1405.77     1455.34    117.31 o 
   0   7  11    11194.48    11343.16    246.04 o 
   1   7  11    14099.08    14276.07    203.35 o 
   2   7  11     6188.46     6095.77    152.61 o 
   3   7  11     8381.78     8448.60    185.23 o 
   4   7  11     4683.94     4673.70    133.12 o 
   5   7  11    20670.65    20505.31    326.55 o 
   6   7  11     3080.08     3132.70    140.12 o 
   7   7  11     1742.31     1803.84    130.76 o 
   1   8  11    13789.27    13986.13    203.19 o 
   2   8  11      904.35      949.12     72.57 o 
   3   8  11     3332.12     3520.62    115.32 o 
   4   8  11      676.00      615.32     68.48 o 
   5   8  11      108.49      163.28     59.71 o 
   6   8  11     1246.67     1268.91     95.82 o 
   0   9  11     5595.61     5749.13    170.16 o 
   1   9  11     1933.00     1985.54    135.61 o 
   2   9  11    13954.22    13668.20    259.38 o 
   3   9  11    29525.54    29279.76    583.94 o 
   4   9  11     5703.03     5502.20    150.61 o 
   5   9  11     2643.70     2433.89    109.16 o 
   6   9  11     2223.51     2127.88    139.62 o 
   1  10  11    14772.66    14863.05    335.33 o 
   2  10  11      897.94     1006.85     78.08 o 
   3  10  11     2637.04     2455.63    112.34 o 
   4  10  11       41.79      109.08     56.89 o 
   5  10  11        1.19        0.69     62.29 o 
   0  11  11     2235.21     2347.62    194.97 o 
   1  11  11     5071.30     5142.98    144.66 o 
   2  11  11      351.35      347.65     63.73 o 
   3  11  11     3270.23     3491.76    135.15 o 
   4  11  11       16.93       56.43     58.09 o 
   5  11  11    11649.55    11597.04    382.21 o 
   1  12  11     8064.72     7964.41    210.20 o 
   2  12  11      111.76       88.53     58.19 o 
   3  12  11     6387.19     6274.67    181.90 o 
   4  12  11     2946.55     3093.12    136.58 o 
   0  13  11    10580.98    10854.00    474.02 o 
   1  13  11     5497.35     5963.95    242.19 o 
   2  13  11     2977.24     3112.91    127.13 o 
   3  13  11     2195.64     2134.17    113.45 o 
   0   0  12    26968.89    26605.73    633.37 o 
   1   0  12     7600.51     7380.18    137.37 o 
   2   0  12    20889.38    20487.51    494.05 o 
   3   0  12    12625.13    12154.58    286.21 o 
   4   0  12    16113.61    15682.87    349.88 o 
   5   0  12    16820.03    16837.05    380.57 o 
   6   0  12    11421.31    11671.33    383.27 o 
   7   0  12     3789.82     4015.78    232.84 o 
   1   1  12    20201.99    19765.25    191.84 o 
   2   1  12        9.84       44.29     23.01 o 
   3   1  12     9059.21     8767.87    154.49 o 
   4   1  12     1528.69     1398.64     73.41 o 
   5   1  12       40.43      120.82     48.69 o 
   6   1  12      878.07     1005.81     83.43 o 
   7   1  12     5490.58     5602.50    274.32 o 
   0   2  12     3406.48     3367.70    127.49 o 
   1   2  12     1959.79     1989.49     49.90 o 
   2   2  12     5827.51     5602.92     94.39 o 
   3   2  12    18807.51    18412.58    302.41 o 
   4   2  12     3019.30     2966.24    101.01 o 
   5   2  12    11371.64    11702.29    234.64 o 
   6   2  12      946.14      955.11     82.38 o 
   7   2  12     6350.31     6445.73    182.56 o 
   1   3  12    22246.43    21622.38    207.16 o 
   2   3  12     1861.40     1779.52     55.99 o 
   3   3  12     7394.72     7265.29    127.68 o 
   4   3  12     1357.45     1431.87     77.34 o 
   5   3  12        6.61       49.13     48.72 o 
   6   3  12     5724.33     5561.68    163.29 o 
   7   3  12     5841.56     5727.43    173.46 o 
   0   4  12     6435.71     6452.82    147.96 o 
   1   4  12     2676.96     2703.39     75.52 o 
   2   4  12    10632.61    10465.31    148.90 o 
   3   4  12    14005.47    13673.63    193.58 o 
   4   4  12     3342.00     3529.84    101.33 o 
   5   4  12    11445.75    11264.12    359.79 o 
   6   4  12     3057.57     3160.96    151.36 o 
   7   4  12     5206.28     5246.01    190.78 o 
   1   5  12    18832.81    18740.14    235.45 o 
   2   5  12      328.49      383.80     39.56 o 
   3   5  12     9542.36     9298.94    181.86 o 
   4   5  12     1442.14     1506.90     80.67 o 
   5   5  12      135.27      170.90     62.69 o 
   6   5  12      475.30      431.72     79.41 o 
   7   5  12     4785.77     4896.53    174.13 o 
   0   6  12    20631.80    20588.03    324.84 o 
   1   6  12     5757.66     5351.36    105.22 o 
   2   6  12    13133.10    12817.30    205.77 o 
   3   6  12     8373.45     8015.40    218.20 o 
   4   6  12    18582.23    18388.82    383.05 o 
   5   6  12    12614.47    12800.33    388.76 o 
   6   6  12     5505.74     5458.02    205.70 o 
   7   6  12     2927.21     2853.38    143.13 o 
   1   7  12    16689.42    16810.94    249.30 o 
   2   7  12       54.29       94.54     49.14 o 
   3   7  12     6507.60     6583.33    156.78 o 
   4   7  12     2411.91     2576.08    104.80 o 
   5   7  12        8.41       65.90     54.97 o 
   6   7  12     1384.61     1230.01    104.42 o 
   0   8  12      677.36      825.23     81.18 o 
   1   8  12      451.53      576.19     58.41 o 
   2   8  12     1821.47     1741.95    109.81 o 
   3   8  12    14346.57    13828.07    251.84 o 
   4   8  12      318.44      321.73     62.92 o 
   5   8  12     6571.13     6547.23    170.63 o 
   6   8  12      369.45      315.38     83.22 o 
   1   9  12    13797.73    13762.88    227.06 o 
   2   9  12     1071.31     1100.61     80.00 o 
   3   9  12     4093.15     4084.87    130.45 o 
   4   9  12      831.50      906.84     78.98 o 
   5   9  12        3.35       67.30     62.36 o 
   0  10  12     6495.07     6968.29    310.53 o 
   1  10  12     2185.92     2238.37    101.68 o 
   2  10  12     7591.92     7785.73    184.25 o 
   3  10  12     7845.85     8087.31    199.72 o 
   4  10  12     5113.22     5360.69    156.42 o 
   5  10  12     8032.08     8053.31    213.00 o 
   1  11  12     8986.38     8885.68    197.86 o 
   2  11  12       22.64       78.70     57.33 o 
   3  11  12     5225.03     5423.15    185.56 o 
   4  11  12      202.16      196.85     74.64 o 
   0  12  12     9805.87    10269.69    399.78 o 
   1  12  12     3621.03     3739.30    150.94 o 
   2  12  12     6999.17     7143.50    183.33 o 
   3  12  12     4158.03     4344.14    199.80 o 
   1  13  12     8079.14     8399.06    295.29 o 
   1   0  13    15797.06    15787.77    231.83 o 
   2   0  13       69.94      102.57     39.94 o 
   3   0  13     2753.40     2713.53    133.00 o 
   4   0  13     1842.46     1890.18    120.88 o 
   5   0  13      516.07      512.44     88.88 o 
   6   0  13     4203.11     4113.21    232.46 o 
   7   0  13     8241.82     7858.37    481.98 o 
   0   1  13     3729.33     3830.75     94.09 o 
   1   1  13      720.18      773.24     37.45 o 
   2   1  13     3557.42     3657.51     82.25 o 
   3   1  13    24425.57    23536.63    331.42 o 
   4   1  13     4907.96     4671.43    126.51 o 
   5   1  13    10831.80    10938.56    256.21 o 
   6   1  13     1491.38     1716.00    102.68 o 
   7   1  13     6999.16     7189.07    222.84 o 
   1   2  13    13824.79    13627.24    149.73 o 
   2   2  13      312.39      347.17     36.53 o 
   3   2  13     6656.71     6589.28    132.06 o 
   4   2  13      671.23      637.66     76.87 o 
   5   2  13      369.89      484.16     71.05 o 
   6   2  13      314.85      455.92     73.95 o 
   7   2  13     3603.77     3685.18    146.57 o 
   0   3  13    17798.06    17262.61    255.86 o 
   1   3  13    11149.32    11090.47    146.66 o 
   2   3  13    15815.67    15488.35    223.56 o 
   3   3  13     4897.77     4671.35    108.66 o 
   4   3  13    10574.16    10114.89    214.13 o 
   5   3  13    21673.07    21153.17    356.69 o 
   6   3  13     4518.55     4861.29    158.28 o 
   7   3  13     3536.04     3610.35    155.50 o 
   1   4  13    16419.12    16081.47    213.46 o 
   2   4  13      145.54      157.36     37.34 o 
   3   4  13     6304.58     6207.37    132.90 o 
   4   4  13     1459.29     1523.67     86.43 o 
   5   4  13     1766.93     1631.44     91.96 o 
   6   4  13      299.99      312.64     70.89 o 
   0   5  13     1628.26     1583.77     97.12 o 
   1   5  13      778.56     1002.41     53.51 o 
   2   5  13     2176.14     2243.45     72.07 o 
   3   5  13     9497.96     9366.87    170.80 o 
   4   5  13     1438.78     1477.63     94.88 o 
   5   5  13    12459.82    12500.39    269.04 o 
   6   5  13     2497.37     2656.39    137.21 o 
   1   6  13    20096.67    20115.31    247.24 o 
   2   6  13      454.68      418.34     48.64 o 
   3   6  13     1515.79     1584.72     85.42 o 
   4   6  13      441.00      466.57     64.79 o 
   5   6  13       39.47      125.51     68.57 o 
   6   6  13     4260.26     4424.55    191.74 o 
   0   7  13     4555.30     4657.81    158.13 o 
   1   7  13      161.50      290.08     42.95 o 
   2   7  13     4335.13     4247.11    185.00 o 
   3   7  13    16152.57    16253.96    319.35 o 
   4   7  13     2998.76     2936.78    139.31 o 
   5   7  13     6461.08     6436.76    197.29 o 
   6   7  13     3603.60     3478.71    168.20 o 
   1   8  13    11961.84    11982.84    209.20 o 
   2   8  13       10.84       95.67     62.54 o 
   3   8  13     3435.57     3658.25    125.28 o 
   4   8  13      584.97      568.61     71.24 o 
   5   8  13      202.19      281.22     69.47 o 
   0   9  13     9783.44    10451.37    252.66 o 
   1   9  13     6628.71     6718.28    153.07 o 
   2   9  13    10219.49    10025.71    211.28 o 
   3   9  13     4542.50     4372.82    139.06 o 
   4   9  13     6553.05     6749.99    176.50 o 
   5   9  13    13738.87    14110.19    321.94 o 
   1  10  13     6585.89     6371.05    165.32 o 
   2  10  13      292.95      282.22     65.18 o 
   3  10  13     5012.30     5122.43    152.03 o 
   4  10  13      572.89      611.59     78.77 o 
   0  11  13      370.62      432.16    102.95 o 
   1  11  13     2845.33     2890.01    135.24 o 
   2  11  13      422.58      476.39     74.05 o 
   3  11  13     6364.58     6479.89    166.87 o 
   1  12  13     6846.03     6653.71    298.66 o 
   0   0  14     2484.66     2416.16    156.39 o 
   1   0  14     6252.38     6034.92    130.22 o 
   2   0  14     9232.44     8957.62    210.62 o 
   3   0  14    28082.30    27066.57    529.72 o 
   4   0  14     3174.61     2801.51    203.61 o 
   5   0  14     1739.17     1705.99    171.93 o 
   6   0  14     2798.65     2734.40    296.47 o 
   1   1  14    26180.74    25371.38    240.32 o 
   2   1  14      120.27      192.71     44.77 o 
   3   1  14     2778.53     2804.31     92.03 o 
   4   1  14       45.07      152.85     50.62 o 
   5   1  14       21.52      111.49     60.87 o 
   6   1  14     1026.45     1113.86     94.84 o 
   0   2  14     5191.31     5333.22    116.99 o 
   1   2  14     6256.75     6426.40    116.35 o 
   2   2  14      498.57      577.47     44.70 o 
   3   2  14     3089.86     3187.73     97.46 o 
   4   2  14     1109.24     1041.40     83.12 o 
   5   2  14    16022.40    16231.10    359.54 o 
   6   2  14      436.47      632.56     82.75 o 
   1   3  14    13851.83    13548.25    178.22 o 
   2   3  14      233.86      267.65     47.19 o 
   3   3  14    11231.25    11318.24    205.25 o 
   4   3  14     1642.38     1703.39     96.79 o 
   5   3  14     2581.70     2639.23    121.47 o 
   6   3  14      316.86      339.68     74.19 o 
   0   4  14     3851.34     4055.04    146.20 o 
   1   4  14    11504.17    11653.82    166.39 o 
   2   4  14      730.61      840.78     52.44 o 
   3   4  14     2258.25     2243.88     87.64 o 
   4   4  14      862.38      934.75     83.38 o 
   5   4  14    20887.18    21331.98    410.06 o 
   6   4  14      902.71     1039.31     94.98 o 
   1   5  14    14325.09    14250.79    244.54 o 
   2   5  14      120.23      114.24     39.30 o 
   3   5  14     2651.62     2682.55     96.64 o 
   4   5  14       21.63       27.05     55.29 o 
   5   5  14       74.29      191.57     67.27 o 
   6   5  14      377.58      396.98     81.20 o 
   0   6  14     3465.34     3467.28    140.13 o 
   1   6  14     2880.53     2953.46     93.31 o 
   2   6  14     6283.85     6350.75    153.66 o 
   3   6  14    29595.16    29567.54    387.17 o 
   4   6  14     3326.84     3381.15    126.54 o 
   5   6  14     2494.36     2442.20    115.70 o 
   1   7  14    13990.73    13867.53    277.69 o 
   2   7  14       90.19      106.34     48.69 o 
   3   7  14     1390.16     1406.79     79.43 o 
   4   7  14       13.91       66.57     57.53 o 
   5   7  14      493.39      375.02     83.83 o 
   0   8  14     3199.05     3242.48    141.13 o 
   1   8  14     2326.25     2436.95    121.26 o 
   2   8  14      368.69      414.97     68.40 o 
   3   8  14     5320.32     5490.14    175.21 o 
   4   8  14      709.49      672.54     77.58 o 
   1   9  14    10061.69    10151.01    217.77 o 
   2   9  14      173.62      220.59     63.06 o 
   3   9  14     7145.58     7144.66    179.58 o 
   4   9  14     1160.36     1109.61     90.45 o 
   0  10  14     3500.36     3595.13    190.20 o 
   1  10  14     7996.43     8144.15    193.49 o 
   2  10  14      291.57      303.19     69.86 o 
   3  10  14      268.32      345.99     69.70 o 
   1  11  14    12019.44    12653.71    289.07 o 
   1   0  15    13423.55    13045.04    270.91 o 
   2   0  15      521.13      534.62     73.39 o 
   3   0  15      261.73      436.19     85.21 o 
   4   0  15      507.56      513.70     93.25 o 
   5   0  15     1069.95     1305.64    163.11 o 
   0   1  15      415.57      639.57     60.48 o 
   1   1  15      575.30      678.53     46.04 o 
   2   1  15      714.40      761.23     58.98 o 
   3   1  15    22549.01    21717.98    298.84 o 
   4   1  15        3.33       81.80     46.90 o 
   5   1  15     4848.09     4821.30    161.66 o 
   1   2  15    10253.11    10154.16    145.03 o 
   2   2  15      131.85      200.05     47.08 o 
   3   2  15     4257.29     4244.48    114.30 o 
   4   2  15     1107.75     1044.11     87.32 o 
   5   2  15     1091.21     1169.49     96.04 o 
   0   3  15     3373.85     3287.89    122.47 o 
   1   3  15    21303.09    20862.69    264.61 o 
   2   3  15       38.23       35.37     39.75 o 
   3   3  15      247.39      255.12     64.30 o 
   4   3  15      458.91      468.82     73.42 o 
   5   3  15    30408.59    30263.56    493.51 o 
   1   4  15    10554.00    10610.76    211.76 o 
   2   4  15      306.21      403.03     49.83 o 
   3   4  15     5707.62     5693.30    208.24 o 
   4   4  15      871.72     1138.67     91.68 o 
   5   4  15     1191.37     1309.41    102.03 o 
   0   5  15      150.49      201.67     66.44 o 
   1   5  15       39.58      151.95     42.79 o 
   2   5  15     2056.05     2180.58     99.85 o 
   3   5  15    14571.18    14478.40    281.24 o 
   4   5  15       37.01       77.15     63.82 o 
   5   5  15     4535.54     4538.57    166.31 o 
   1   6  15    13196.10    13369.50    260.30 o 
   2   6  15      774.49      822.61     62.27 o 
   3   6  15      771.60      843.20     69.60 o 
   4   6  15      485.99      698.04     79.75 o 
   0   7  15      883.66     1066.97     97.12 o 
   1   7  15     1132.61     1318.97     79.98 o 
   2   7  15      536.41      692.79     69.89 o 
   3   7  15    20724.77    21141.53    466.69 o 
   4   7  15      256.23      289.21     70.41 o 
   1   8  15     7766.44     8291.07    227.98 o 
   2   8  15       64.73       83.62     57.59 o 
   3   8  15     3243.61     3372.37    116.22 o 
   0   9  15     2428.89     2638.20    166.88 o 
   1   9  15    13565.88    13657.41    382.48 o 
   2   9  15       25.47       65.29     58.82 o 
   0   0  16     5372.57     5743.57    194.34 o 
   1   0  16     2935.86     2877.65    129.10 o 
   2   0  16       33.19      137.18     64.89 o 
   3   0  16    31596.33    30218.13    615.04 o 
   4   0  16     2331.97     2331.62    127.64 o 
   5   0  16      687.68      710.44    112.12 o 
   1   1  16    10873.83    10628.08    173.62 o 
   2   1  16      706.03      828.47     60.31 o 
   3   1  16     2136.87     2151.12     91.21 o 
   4   1  16     2266.18     2387.14    107.19 o 
   0   2  16      833.55      794.95     82.73 o 
   1   2  16     5795.47     5637.10    108.23 o 
   2   2  16     1787.08     1881.90     83.72 o 
   3   2  16     2547.04     2632.21     97.53 o 
   4   2  16       25.38       31.49     63.90 o 
   1   3  16     8161.78     7987.49    161.36 o 
   2   3  16     1028.48     1103.68     77.73 o 
   3   3  16     5219.59     5131.44    159.84 o 
   4   3  16      617.87      704.00     85.82 o 
   0   4  16      136.66      188.79     62.20 o 
   1   4  16     6547.57     6326.90    137.09 o 
   2   4  16     2539.82     2686.11    105.80 o 
   3   4  16     1400.65     1389.15     99.15 o 
   4   4  16      383.24      553.31     84.17 o 
   1   5  16     8483.43     8346.99    161.64 o 
   2   5  16      409.99      414.04     57.36 o 
   3   5  16     1347.47     1492.71    103.09 o 
   4   5  16     1571.14     1674.26    109.79 o 
   0   6  16     3891.14     4071.14    202.20 o 
   1   6  16     2723.71     2783.00    111.31 o 
   2   6  16       76.79       60.74     52.63 o 
   3   6  16    23551.27    23248.12    392.79 o 
   1   7  16     7887.66     7845.41    162.86 o 
   2   7  16      182.35      102.23     58.47 o 
   0   8  16     1660.49     1738.60    188.87 o 
   1   8  16     2864.05     2966.46    114.01 o 
   1   0  17     8635.78     8631.17    224.96 o 
   2   0  17      102.56      155.10     70.35 o 
   3   0  17      772.21      720.50     92.19 o 
   0   1  17     7876.66     8185.60    216.62 o 
   1   1  17       47.03      137.02     48.28 o 
   2   1  17       48.10       58.05     47.83 o 
   3   1  17     7980.12     7793.17    166.38 o 
   1   2  17     7529.03     7437.60    174.62 o 
   2   2  17     1255.12     1339.20     74.78 o 
   3   2  17     2168.65     1959.55    111.43 o 
   0   3  17      394.81      409.84     78.09 o 
   1   3  17     6151.94     5969.56    155.69 o 
   2   3  17    10907.40    11314.46    221.02 o 
   3   3  17      423.41      512.74     78.81 o 
   1   4  17     7060.24     7006.76    145.29 o 
   2   4  17     1180.01     1232.53    109.74 o 
   0   5  17     5994.60     6258.98    195.50 o 
   1   5  17       24.85      127.55     51.88 o 
   2   5  17      802.94      799.09     93.98 o 
   1   6  17     7168.16     7151.28    164.70 o 
   0   0  18    20928.25    21982.23    873.30 o 
   1   0  18      118.21      168.25     97.90 o 
   1   1  18     6011.80     6175.63    163.67 o 
   0   2  18      562.92      813.52    144.39 o 
   1   2  18     1173.21     1318.70    108.88 o 
                                                 
